# Supplementary material for: Exome analysis reveals species divergence in TYR and identifies species genetic markers in five endemic Macaca species on Sulawesi Island
Source: BMC Ecol Evol. 2025 Jul 3;25:66. doi: 10.1186/s12862-025-02407-6 (PMC12225481; doi:10.1186/s12862-025-02407-6)
Supplement: Supplementary file 2 — Supplementary Material 2. [file 12862_2025_2407_MOESM2_ESM.xlsx]

## Sheet: Table S1 Sample information
Table S1 Sample informations for exome sequencing. We classified the “information fidelity” according to the following criteria: "A" the monkey was captured by the current owner or a member of their immediate family; "B" the monkey was transferred once from its original owner to the current owner; "C" the current owner could state the monkey's origins with some certainty; and "D" the monkey may h…
Species	ID	Sex	Age	Information Fidelity	Raw Reads	Average length（bp）
M. nigrescens	201802nc	Male	Juvenile	C	149795480	125
M. nigrescens	201804nc	Female	Adult	B	123493174	125
M. nigrescens	201805nc	Female	Juvenile	D	159311846	125
M. nigrescens	201806nc	Male	Juvenile	A	174082702	125
M. nigrescens	201809nc	Male	Juvenile	C	107124384	125
M. nigrescens	201506nc			A	90742944	125
M. nigra	201702ng	Male	Juvenile	B	182409656	125
M. nigra	201703ng	Female	Juvenile	B	66405894	125
M. nigra	201704ng	Female	Juvenile	B	113787156	125
M. nigra	201707ng	Male	Adult	D	53674468	125
M. nigra	201708ng	Female	Adult	D	88393554	125
M. nigra	201709ng	Male	Adult	D	97484844	125
M. nigra	201710ng	Female	Juvenile	B	92465744	125
M. nigra	201711ng	Female	Juvenile	C	90807924	125
M. nigra	201801ng	Male	Juvenile	A	115356120	125
M. hecki	201505H			A	81715518	125
M. hecki	201601H	Male	Juvenile	B	82930492	125
M. hecki	201404H	Male	Young Adult	D	44604458	125
M. hecki	201407H	Female	Adult	D	38651690	125
M. hecki	201408H	Male	Juvenile	C	54773466	125
M. hecki	201410H	Female	Juvenile	D	51092064	125
M. hecki	201416H	Male	Juvenile	B/C	41811732	125
M. hecki	201417H	Male	Infant	A/B	56453174	125
M. hecki	201418H	Male	Adult	B	51213406	125
M. tonkeana	201602T	Female	Adult	D	115282024	125
M. tonkeana	201605T	Male	Adult	D	36264192	125
M. tonkeana	201504T			A	81988908	125
M. tonkeana	201507T			A	44705010	125
M. tonkeana	201508T			A	63107092	125
M. tonkeana	201401T	Male	Juvenile	D	48314236	125
M. tonkeana	201402T	Female	Adult	D	55946456	125
M. tonkeana	201403T	Female	Juvenile	D	40058120	125
M. tonkeana	201406T	Female	Juvenile	D	45510714	125
M. tonkeana	201411T	Male	Young Adult	B/C	52577996	125
M. tonkeana	201412T	Female	Adult	D	88444822	125
M. maurus	201901ma	Male	Adult	B	78681986	150
M. maurus	201902ma	Male	Juvenile	B	80709498	150
M. maurus	201903ma	Male	Juvenile	C	74478786	150
M. maurus	201905ma	Female	Juvenile	C	46116032	150
M. maurus	201906ma	Female	Juvenile	D	74973130	150
M. maurus	201907ma	Female	Juvenile	B	83513588	150
M. maurus	201910ma	Female	Adult	D	103205894	150
M. maurus	201913ma	Male	Juvenile	D	105179946	150
M. maurus	201916ma	Female	Adult	D	63614016	150
M. maurus	201918ma	Female	Adult	B	85598560	150
M. maurus	201919ma	Female	Juvenile	A	75523316	150

## Sheet: Table S2 Missense SNPs_windows 
Table S2 Highly diverged missense SNPs in enriched regions in all four pairwise comparisons: M. nigra/M. nigrescens (NgNc), M. nigrescens/M. hecki (NcH), M. hecki/M. tonkeana (HT) and M. tonkeana/M. maurus (TM). CHR: chromosome, POS: position, REF: reference allel, ALT: alternative allele. Values shaded in grey indicate no detected variation in the respective pairwise comparison.
SNP	CHR	POS	REF	ALT	NgNc	NcH	HT	TM	Consequence	IMPACT	SYMBOL	EXON	CDS POS	Protein POS	Amino acids	Codons	BLOSUM62
1	1	37227537	A	G	1	0	0	0	missense_variant	MODERATE	CEP350	11/38	3082	1028	I/V	Atc/Gtc	3
2	1	37240442	C	T	0.778578	0.256798	0	0	missense_variant	MODERATE	CEP350	15/38	3920	1307	T/M	aCg/aTg	-1
3	1	64980588	A	G	0.929278	0	0	0	missense_variant	MODERATE	CR2	2/20	410	137	N/S	aAt/aGt	1
4	1	64982263	A	G	1	1	0	0	missense_variant	MODERATE	CR2	3/20	478	160	M/V	Atg/Gtg	1
5	1	64987661	G	A	1	0.730495	0.0958057	-0.0290323	missense_variant	MODERATE	CR2	11/20	2009	670	R/Q	cGg/cAg	1
6	1	64987907	G	A	0.929278	0	0	0	missense_variant	MODERATE	CR2	12/20	2176	726	D/N	Gat/Aat	1
7	1	89783903	C	T	1	0	0	0	missense_variant	MODERATE	PPOX	5/13	443	148	S/N	aGt/aAt	1
8	1	89785140	C	T	1	1	0	0	missense_variant	MODERATE	PPOX	2/13	4	2	G/S	Ggc/Agc	0
9	1	89894518	C	T	0.853529	0.497663	0.183263	0	missense_variant	MODERATE	ARHGAP30	7/12	742	248	P/S	Ccc/Tcc	-1
10	1	89898343	G	A	0.853529	0.497663	0.183263	0	missense_variant	MODERATE	ARHGAP30	12/12	1813	605	G/S	Ggc/Agc	0
11	1	89898546	G	T	1	0	0	0	missense_variant	MODERATE	ARHGAP30	12/12	2016	672	R/S	agG/agT	-1
12	1	89898605	C	T	0.853529	0.497663	0.183263	0	missense_variant	MODERATE	ARHGAP30	12/12	2075	692	T/I	aCa/aTa	-1
13	1	89898703	A	G	1	0	0	0	missense_variant	MODERATE	ARHGAP30	12/12	2173	725	K/E	Aag/Gag	1
14	1	89898704	A	C	1	0	0	0	missense_variant	MODERATE	ARHGAP30	12/12	2174	725	K/T	aAg/aCg	-1
15	1	89899024	G	A	0.853529	0.497663	0.183263	0	missense_variant	MODERATE	ARHGAP30	12/12	2494	832	G/R	Ggg/Agg	-2
16	1	89899712	G	T	1	0	0	0	missense_variant	MODERATE	ARHGAP30	12/12	3182	1061	G/V	gGa/gTa	-3
17	1	95026131	A	C	0.929278	0	0	0	missense_variant	MODERATE	ARHGEF2	16/28	1969	657	I/L	Atc/Ctc	2
18	1	95026426	G	A	0.927448	0.0367261	1	0	missense_variant	MODERATE	ARHGEF2	17/28	2065	689	D/N	Gac/Aac	1
19	1	95046958	C	T	0.929278	0	0	0	missense_variant	MODERATE	RXFP4	1/1	406	136	V/I	Gtt/Att	3
20	1	95047288	C	A	0.927448	0.0367261	1	0	missense_variant	MODERATE	RXFP4	1/1	76	26	D/Y	Gat/Tat	-3
21	1	96459491	C	T	0.84639	0.0367261	0	0	missense_variant	MODERATE	CHRNB2	5/6	1033	345	A/T	Gcg/Acg	0
22	1	132791642	T	C	0.929278	1	0	0	missense_variant	MODERATE	HFM1	4/39	518	173	V/A	gTa/gCa	0
23	1	132791732	C	T	0.929278	0.303542	0.277832	0.952381	missense_variant	MODERATE	HFM1	4/39	608	203	S/L	tCa/tTa	-2
24	1	132791747	G	A	0.929278	0.303542	0.277832	0.952381	missense_variant	MODERATE	HFM1	4/39	623	208	S/N	aGt/aAt	1
25	1	132791753	A	G	0.929278	0.303542	0.277832	0.952381	missense_variant	MODERATE	HFM1	4/39	629	210	K/R	aAg/aGg	2
26	1	132791804	A	C	0.929278	0.303542	0.277832	0.952381	missense_variant	MODERATE	HFM1	4/39	680	227	N/T	aAt/aCt	0
27	1	134464664	C	T	1	0	0	0	missense_variant	MODERATE	ZNF326	12/12	1661	554	G/E	gGg/gAg	-2
28	1	170200797	G	A	1	-0.0252343	0.01178	-1.43115e-17	missense_variant	MODERATE	MRPL37	7/9	925	309	R/W	Cgg/Tgg	-3
29	1	197361319	C	T	1	0.416342	0.502806	0	missense_variant	MODERATE	FCN3	2/8	236	79	A/V	gCc/gTc	0
30	1	197362357	A	C,G	1	0.416342	0.502806	-1.43115e-17	missense_variant	MODERATE	FCN3	5/8	401	134	E/A	gAg/gCg	-1
31	1	197364943	G	A	0.929278	0	0	0	missense_variant	MODERATE	FCN3	6/8	497	166	R/H	cGc/cAc	0
32	1	197365276	G	A	0.929278	0	0.103293	0.125	missense_variant	MODERATE	FCN3	7/8	718	240	A/T	Gca/Aca	0
33	1	197366420	A	G	0.929278	0	0	0	missense_variant	MODERATE	FCN3	8/8	740	247	H/R	cAc/cGc	0
34	1	197366497	G	A	0.929278	0	0.103293	0.125	missense_variant	MODERATE	FCN3	8/8	817	273	A/T	Gcc/Acc	0
35	1	197371318	G	A	0.929278	0	0	0	missense_variant	MODERATE	MAP3K6	5/30	767	256	R/Q	cGg/cAg	1
36	2	41490398	C	T	1	0	0.947591	-0.0645161	missense_variant	MODERATE	MRPS22	1/8	10	4	L/F	Ctc/Ttc	0
37	2	41494530	A	G	1	0	0.895941	-0.0725	missense_variant	MODERATE	MRPS22	3/8	350	117	Q/R	cAg/cGg	1
38	2	41504707	G	A	1	1	0	0	missense_variant	MODERATE	COPB2	20/22	2530	844	P/S	Ccc/Tcc	-1
39	2	100163434	C	T	0.853529	0.149024	1	1	missense_variant	MODERATE	TOPAZ1	2/20	980	327	P/L	cCc/cTc	-3
40	2	100164418	A	G	0.853529	0.149024	1	1	missense_variant	MODERATE	TOPAZ1	2/20	1964	655	H/R	cAt/cGt	0
41	2	100808490	A	T,G	1	0.347851	0.555699	0	missense_variant	MODERATE	KIF15	20/35	2518	840	M/L	Atg/Ttg	2
42	2	104662640	T	A	1	0	0	0	missense_variant	MODERATE	UQCRC1	6/13	664	222	T/S	Act/Tct	1
43	2	104663803	G	A	1	1	0	0	missense_variant	MODERATE	UQCRC1	4/13	310	104	R/W	Cgg/Tgg	-3
44	2	104689743	C	T	1	-0.0252343	0.88933	-1.43115e-17	missense_variant	MODERATE	SLC26A6	16/21	1748	583	R/Q	cGg/cAg	1
45	2	104719836	T	C	1	0	0	0	missense_variant	MODERATE	CELSR3	1/35	3614	1205	H/R	cAc/cGc	0
46	2	105081272	G	C,A	1	0	-0.0097381	-1.43115e-17	missense_variant	MODERATE	P4HTM	7/9	1181	394	R/P	cGg/cCg	-2
47	2	105200405	C	T	1	0	0	0	missense_variant	MODERATE	USP19	5/27	392	131	G/D	gGc/gAc	-1
48	2	105204965	G	A	1	0	0	0	missense_variant	MODERATE	LAMB2	29/32	4817	1606	T/I	aCa/aTa	-1
49	2	105341515	G	A	1	-0.0252343	0.94709	0	missense_variant	MODERATE	IHO1	8/9	1195	399	E/K	Gaa/Aaa	1
50	2	106413649	C	T	1	1	0	0	missense_variant	MODERATE	IFRD2	7/12	868	290	V/I	Gtt/Att	3
51	2	106421050	G	A	0.929278	0	0	0	missense_variant	MODERATE	NAA80	2/2	529	177	H/Y	Cat/Tat	2
52	2	106424669	T	C	1	1	0	0	missense_variant	MODERATE	HYAL1	4/4	1277	426	Q/R	cAg/cGg	1
53	3	17722161	G	A	0.860735	0	0	0	missense_variant	MODERATE	LTN1	22/29	4051	1351	A/T	Gca/Aca	0
54	4	113400124	C	G	0.794439	0	1	0	missense_variant	MODERATE	COL21A1	5/29	1085	362	T/S	aCt/aGt	1
55	4	143755169	C	T	0.84639	0.0367261	0	0	missense_variant	MODERATE	H1-3	1/1	86	29	A/V	gCt/gTt	0
56	5	108297712	G	A	1	0	0.0842334	0.1	missense_variant	MODERATE	TSR2	1/1	335	112	A/V	gCc/gTc	0
57	5	108297962	T	C	1	0	0.0842334	0.1	missense_variant	MODERATE	TSR3	1/1	85	29	T/A	Act/Gct	0
58	6	74240849	C	G	1	1	0	0	missense_variant	MODERATE	WDR41	15/15	1520	507	R/T	aGg/aCg	-1
59	6	137955622	C	G	0.860735	0	0	0	missense_variant	MODERATE	APBB3	9/13	778	260	E/Q	Gag/Cag	2
60	6	137961543	G	T	0.860735	0	0	0	missense_variant	MODERATE	SLC35A4	3/3	211	71	V/L	Gta/Tta	1
61	6	138013839	G	C	1	0	0	0	missense_variant	MODERATE	CD14	2/2	236	79	P/R	cCg/cGg	-2
62	6	138022673	G	A	1	1	0	0	missense_variant	MODERATE	TMCO6	4/12	385	129	A/T	Gct/Act	0
63	6	138214377	C	G,A	0.933589	0.0367261	0	0	missense_variant	MODERATE	PCDHAC2	1/4	428	143	P/R	cCg/cGg	-2
64	6	138214602	A	T	1	1	0	0	missense_variant	MODERATE	PCDHAC2	1/4	653	218	N/I	aAc/aTc	-3
65	6	138235393	G	A	1	1	0	0	missense_variant	MODERATE	PCDHAC2	1/6	924	308	M/I	atG/atA	1
66	6	138235460	G	A	1	0	0	0	missense_variant	MODERATE	PCDHAC2	1/6	991	331	A/T	Gct/Act	0
67	6	138241754	C	T	1	1	0	0	missense_variant	MODERATE	PCDHAC2	1/5	43	15	L/F	Ctc/Ttc	0
68	6	138242103	G	A	1	0	0	0	missense_variant	MODERATE	PCDHAC2	1/5	392	131	R/K	aGg/aAg	2
69	6	138255836	G	A	1	0	0	0	missense_variant	MODERATE	PCDHAC2	1/4	1069	357	A/T	Gca/Aca	0
70	6	138476954	G	A	0.929278	0	0	0	missense_variant	MODERATE	PCDHB2	1/1	142	48	A/T	Gcc/Acc	0
71	6	138477567	A	G	0.927448	-0.0807681	0.833876	0	missense_variant	MODERATE	PCDHB2	1/1	755	252	Q/R	cAg/cGg	1
72	6	138479193	G	A	1	0	0	0	missense_variant	MODERATE	PCDHB2	1/1	2381	794	S/N	aGc/aAc	1
73	6	138482687	G	C	0.853529	-0.102987	0.833876	0	missense_variant	MODERATE	PCDHB3	1/1	29	10	R/T	aGa/aCa	-1
74	6	138514617	G	C	1	1	0	0	missense_variant	MODERATE	PCDHB5	1/1	610	204	E/Q	Gag/Cag	2
75	6	138514918	G	T	1	0	0	0	missense_variant	MODERATE	PCDHB5	1/1	911	304	R/M	aGg/aTg	-1
76	6	138515458	T	A	0.794439	0.0331126	0.833876	0	missense_variant	MODERATE	PCDHB5	1/1	1451	484	L/Q	cTg/cAg	-2
77	6	138515524	A	G	1	0	0	0	missense_variant	MODERATE	PCDHB5	1/1	1517	506	N/S	aAc/aGc	1
78	6	138529849	G	C	1	0	0	0	missense_variant	MODERATE	PCDHB6	1/1	1030	344	E/Q	Gaa/Caa	2
79	6	138535903	G	A	1	1	0	0	missense_variant	MODERATE	PCDHB17P	1/1	1351	451	A/T	Gcc/Acc	0
80	6	138535925	A	C	1	1	0	0	missense_variant	MODERATE	PCDHB17P	1/1	1373	458	N/T	aAc/aCc	0
81	6	138536132	A	C	1	0	0	0	missense_variant	MODERATE	PCDHB17P	1/1	1580	527	E/A	gAg/gCg	-1
82	6	138552343	A	C	0.929278	0	0	0	missense_variant	MODERATE	PCDHB7	1/1	1196	399	N/T	aAc/aCc	0
83	6	138569088	G	C	0.929278	0	0.697794	0.25	missense_variant	MODERATE	PCDHB10	1/2	56	19	S/T	aGc/aCc	1
84	6	138569604	A	G	0.929278	1	0	0	missense_variant	MODERATE	PCDHB10	1/2	572	191	H/R	cAt/cGt	0
85	6	138569834	C	T	0.929278	0.0331126	0.833876	0	missense_variant	MODERATE	PCDHB10	1/2	802	268	P/S	Ccc/Tcc	-1
86	6	138765751	C	T	0.794439	0	0	0	missense_variant	MODERATE	PCDHGA8	2/2	3304	1102	H/Y	Cac/Tac	2
87	6	138765803	G	T,A	0.794439	0	0	0	missense_variant	MODERATE	PCDHGA8	2/2	3356	1119	R/L	cGt/cTt	-2
88	6	138766595	G	A	0.794439	0	0	0	missense_variant	MODERATE	PCDHGA8	2/2	4148	1383	R/H	cGc/cAc	0
89	6	139341105	T	C	0.853529	0.28917	0.386984	0	missense_variant	MODERATE	PCDH12	1/4	2744	915	H/R	cAt/cGt	0
90	6	139341933	C	T	1	0	1	-1.43115e-17	missense_variant	MODERATE	PCDH12	1/4	1916	639	R/H	cGc/cAc	0
91	6	139342062	T	C	1	-0.0252343	0.94709	-1.43115e-17	missense_variant	MODERATE	PCDH12	1/4	1787	596	N/S	aAt/aGt	1
92	6	139342219	T	C	1	0	1	-1.43115e-17	missense_variant	MODERATE	PCDH12	1/4	1630	544	M/V	Atg/Gtg	1
93	7	42177813	G	A	1	1	0.634853	0.271429	missense_variant	MODERATE	SLC24A1	2/10	802	268	V/I	Gtc/Atc	3
94	7	42177837	G	A	1	1	0.634853	0.271429	missense_variant	MODERATE	SLC24A1	2/10	826	276	V/M	Gtg/Atg	1
95	7	42177894	C	T	1	1	0.634853	0.271429	missense_variant	MODERATE	SLC24A1	2/10	883	295	P/S	Ccc/Tcc	-1
96	7	42178171	C	T	1	1	0.634853	0.0181818	missense_variant	MODERATE	SLC24A1	2/10	1160	387	P/L	cCg/cTg	-3
97	7	68380669	C	T	0.794439	0.0309203	0.701273	0.0666667	missense_variant	MODERATE	TICRR	12/22	2351	784	T/I	aCa/aTa	-1
98	7	68401530	C	T	0.860735	1	0	0	missense_variant	MODERATE	TICRR	19/22	3299	1100	P/L	cCt/cTt	-3
99	7	84935150	T	G	1	0	0	0	missense_variant	MODERATE	RBM23	3/14	130	44	N/H	Aac/Cac	1
100	7	165001835	G	C	1	1	0	0	missense_variant	MODERATE	NUDCD2	1/1	257	86	R/P	cGt/cCt	-2
101	7	165001934	G	*,A	0.853529	0.853529	0	0	missense_variant	MODERATE	NUDCD2	1/1	356	119	R/Q	cGg/cAg	1
102	9	33211972	C	T	0.778578	-0.0834719	0.705808	0.0294118	missense_variant	MODERATE	EPC1	10/15	1427	476	S/N	aGt/aAt	1
103	9	103273421	A	T	0.84639	0.0367261	0	0	missense_variant	MODERATE	SFXN2	12/12	953	318	Y/F	tAt/tTt	3
104	10	62783324	C	A	0.927448	0.927448	0	0	missense_variant	MODERATE	SIGLEC1	6/21	1296	432	H/Q	caC/caA	0
105	10	62788368	A	T	0.927448	0.0367261	0	0	missense_variant	MODERATE	SIGLEC1	10/21	2461	821	S/C	Agc/Tgc	-1
106	10	62790453	G	A,T	0.927448	0.927448	0.0370542	0.05	missense_variant	MODERATE	SIGLEC1	11/21	2884	962	A/T	Gcc/Acc	0
107	10	62811156	C	G	1	0.0881057	0.840667	-1.43115e-17	missense_variant	MODERATE	ADAM33	8/23	709	237	L/V	Ctc/Gtc	1
108	10	62813819	G	A	1	0.0881057	0.840667	0.15	missense_variant	MODERATE	ADAM33	17/23	1927	643	E/K	Gag/Aag	1
109	10	63271763	A	G	0.929278	0	0	0	missense_variant	MODERATE	SLC4A11	10/20	1228	410	I/V	Atc/Gtc	3
110	10	63643665	C	T	0.929278	1	0	0	missense_variant	MODERATE	VPS16	3/24	511	171	A/T	Gct/Act	0
111	10	70127501	A	G	1	0.610343	0.339167	1	missense_variant,splice_region_variant	MODERATE	ACSS2	11/19	1316	439	K/R	aAg/aGg	2
112	10	84487279	C	T	0.927448	0.927448	0	0	missense_variant	MODERATE	ZNFX1	3/14	1696	566	A/T	Gcc/Acc	0
113	11	6773191	C	A	0.778578	0.256798	0	0	missense_variant	MODERATE	LPAR5	2/2	1043	348	S/I	aGt/aTt	-2
114	11	6774113	C	T	0.778578	-0.0363997	0.840667	0	missense_variant	MODERATE	LPAR5	2/2	121	41	A/T	Gcg/Acg	0
115	11	70019211	GTGAGT	*,ATGAGT	0.778578	-0.0531108	0.010608	0.481818	missense_variant	MODERATE	PTPRB	33/33	6641-6646	2214-2216	HSL/HSF	cACTCACtt/cACTCATtt	-
116	11	70086615	C	T	1	1	0	0	missense_variant	MODERATE	PTPRB	8/33	1847	616	S/N	aGc/aAc	1
117	11	53084105	C	A	1	1	1	0	missense_variant	MODERATE	TARBP2	9/10	958	320	L/M	Ctg/Atg	2
118	11	55680270	G	T	1	0	0	0	missense_variant	MODERATE	ZC3H10	5/5	365	122	G/V	gGg/gTg	-3
119	11	56185267	A	C	1	1	0	0	missense_variant	MODERATE	BAZ2A	17/29	3222	1074	D/E	gaT/gaG	2
120	11	56837198	C	G	1	1	0	0	missense_variant	MODERATE	R3HDM2	18/25	1976	659	S/T	aGc/aCc	1
121	11	57046815	C	A	0.929278	0	0	0.952381	missense_variant	MODERATE	GLI1	11/11	2224	742	P/T	Cct/Act	-1
122	11	57046876	G	A	0.929278	1	0	0	missense_variant	MODERATE	GLI1	11/11	2285	762	G/D	gGc/gAc	-1
123	11	57049509	C	T	0.860735	0	0	0	missense_variant	MODERATE	ARHGAP9	20/21	2267	756	R/H	cGt/cAt	0
124	11	57090761	G	A	0.929278	0	0	0	missense_variant	MODERATE	MARS1	22/24	2479	827	D/N	Gac/Aac	1
125	11	57190733	A	G	1	0	0	0	missense_variant	MODERATE	ARHGEF25	5/16	551	184	Q/R	cAa/cGa	1
126	11	123831003	G	A	0.929278	0.0881057	0.840667	0.216667	missense_variant	MODERATE	DNAH10	71/78	12215	4072	R/Q	cGg/cAg	1
127	12	65668176	T	C	0.929278	0.326454	0.285017	0.1	missense_variant	MODERATE	TTN	337/346	97636	32546	I/V	Ata/Gta	3
128	12	65688864	T	C	0.929278	0	0	0.653333	missense_variant	MODERATE	TTN	311/346	85735	28579	T/A	Acc/Gcc	0
129	12	65694541	C	T	0.929278	0.669056	0.275274	0	missense_variant	MODERATE	TTN	309/346	80839	26947	V/I	Gtt/Att	3
130	12	106609137	G	A	0.929278	0	0.795066	0.15	missense_variant,splice_region_variant	MODERATE	SLC23A3	4/12	443	148	A/V	gCc/gTc	0
131	12	106612693	G	A	0.929278	0	0	0	missense_variant	MODERATE	CNPPD1	9/9	1187	396	P/L	cCt/cTt	-3
132	12	106612736	G	*,C,T,A	0.929278	0	0.600579	0.535937	missense_variant	MODERATE	CNPPD1	9/9	1144	382	L/V	Ctg/Gtg	1
133	12	106643949	C	T	0.929278	0	0.179772	0.2	missense_variant	MODERATE	ZFAND2B	2/9	127	43	H/Y	Cac/Tac	2
134	12	106644838	C	G	0.929278	0	0.228141	0.25	missense_variant	MODERATE	ZFAND2B	5/9	477	159	S/R	agC/agG	-1
135	12	106649314	T	C	0.929278	0	0	1	missense_variant,splice_region_variant	MODERATE	ATG9A	26/32	3671	1224	Q/R	cAg/cGg	1
136	12	106650655	C	T	0.929278	0	0.326104	0.628571	missense_variant	MODERATE	ATG9A	20/32	3223	1075	V/M	Gtg/Atg	1
137	12	127921720	A	G	1	0.209989	0.663705	0	missense_variant	MODERATE	ANKMY1	4/18	842	281	M/T	aTg/aCg	-1
138	13	35311421	C	G	0.860735	0	0	0	missense_variant	MODERATE	ALMS1	7/19	7507	2503	V/L	Gtt/Ctt	1
139	13	35311667	C	T	0.860735	0	0	0	missense_variant	MODERATE	ALMS1	7/19	7261	2421	D/N	Gat/Aat	1
140	13	35312087	T	C	0.860735	0	0	0	missense_variant	MODERATE	ALMS1	7/19	6841	2281	T/A	Act/Gct	0
141	13	35312198	T	C	0.860735	0	0	0	missense_variant	MODERATE	ALMS1	7/19	6730	2244	I/V	Ata/Gta	3
142	13	35312711	C	T	0.860735	0	0	0	missense_variant	MODERATE	ALMS1	7/19	6217	2073	V/I	Gta/Ata	3
143	13	35314398	G	C	0.860735	0	0	0	missense_variant	MODERATE	ALMS1	7/19	4530	1510	F/L	ttC/ttG	0
144	13	35315645	A	T,G	0.860735	0	0	0	missense_variant	MODERATE	ALMS1	7/19	3283	1095	S/T	Tcc/Acc	1
145	13	71669606	G	C	0.860735	0.0881057	0.772109	-1.43115e-17	missense_variant	MODERATE	NDUFAF7	7/10	730	244	Q/E	Cag/Gag	2
146	14	96054249	T	C	0.853529	0.149024	-0.0195675	6.67869e-17	missense_variant	MODERATE	MMP10	3/10	397	133	I/V	Att/Gtt	3
147	14	96054457	T	G	0.927448	0.13515	0.519139	-0.047619	missense_variant	MODERATE	MMP10	2/10	331	111	T/P	Acc/Ccc	-1
148	15	49187344	G	T	0.927448	0.927448	0	0	missense_variant	MODERATE	SPATA31G1	2/4	2200	734	P/T	Ccc/Acc	-1
149	15	49187617	C	T	0.927448	0.927448	0	0	missense_variant	MODERATE	SPATA31G1	2/4	1927	643	G/S	Ggt/Agt	0
150	15	49188432	C	T	0.927448	0.927448	0	0	missense_variant	MODERATE	SPATA31G1	2/4	1112	371	G/E	gGa/gAa	-2
151	15	49188525	G	A	0.927448	0.927448	0	0	missense_variant	MODERATE	SPATA31G1	2/4	1019	340	P/L	cCa/cTa	-3
152	15	49189009	C	T	0.927448	0.927448	0	0	missense_variant	MODERATE	SPATA31G1	2/4	535	179	V/M	Gtg/Atg	1
153	16	4780657	G	A	0.853529	0.149024	0	0	missense_variant	MODERATE	GP1BA	2/2	865	289	A/T	Gcc/Acc	0
154	16	4781593	G	T	0.853529	-0.0829876	0.779998	0	missense_variant	MODERATE	GP1BA	2/2	1801	601	D/Y	Gat/Tat	-3
155	16	4781612	G	A	0.853529	0.149024	0	0	missense_variant	MODERATE	GP1BA	2/2	1820	607	R/H	cGt/cAt	0
156	16	47996053	G	T	0.927448	0.0367261	0	0	missense_variant,splice_region_variant	MODERATE	TTLL6	2/16	106	36	A/S	Gcc/Tcc	1
157	16	7003637	T	A	0.929278	0	0	0	missense_variant	MODERATE	PHF23	4/5	790	264	T/S	Aca/Tca	1
158	16	7121952	T	C	0.84639	0.0367261	0	0	missense_variant	MODERATE	ACAP1	12/22	956	319	L/P	cTc/cCc	-3
159	16	7122409	G	A	0.84639	-0.0269107	0.365859	0.132394	missense_variant	MODERATE	ACAP1	13/22	1100	367	R/H	cGc/cAc	0
160	16	76121166	G	C	1	0.717713	0.183263	0	missense_variant	MODERATE	CBX8	1/2	435	145	F/L	ttC/ttG	0
161	16	76121411	G	A	0.860735	0	0	0	missense_variant	MODERATE	CBX8	1/2	190	64	H/Y	Cac/Tac	2
162	16	7614497	G	A	0.927448	0.0367261	0	0	missense_variant	MODERATE	DNAH2	74/84	11336	3779	R/Q	cGa/cAa	1
163	16	76545139	G	A	1	0.0309203	0.00499792	-0.0246575	missense_variant	MODERATE	CARD14	13/20	1942	648	G/S	Ggc/Agc	0
164	16	76548800	G	A,*	1	0.0309203	0.32849	0.0260417	missense_variant	MODERATE	CARD14	17/20	2566	856	A/T	Gca/Aca	0
165	17	94733821	A	G	0.929278	0	0	0	missense_variant	MODERATE	TMCO3	3/12	485	162	H/R	cAt/cGt	0
166	18	70234234	C	T	0.927448	0.0103348	0.713343	0.646199	missense_variant	MODERATE	ANKRD12	8/12	4021	1341	P/S	Cct/Tct	-1
167	18	70234690	A	G	0.927448	0.0103348	0.713343	0.0509804	missense_variant	MODERATE	ANKRD12	8/12	4477	1493	S/G	Agc/Ggc	0
168	19	41586030	T	C	0.927448	0.0367261	0	0	missense_variant	MODERATE	LIPE	1/10	491	164	E/G	gAg/gGg	-2
169	19	58135864	G	A	0.782414	0	0.634853	0.271429	missense_variant	MODERATE	MZF1	4/7	634	212	P/S	Cct/Tct	-1
170	20	2867918	G	A,T	0.927448	-0.0294226	0.66812	0.764706	missense_variant	MODERATE	SRRM2	11/15	7489	2497	P/S	Cct/Tct	-1
171	20	2872001	T	A	0.927448	0.927448	0	0	missense_variant	MODERATE	SRRM2	11/15	3406	1136	S/C	Agc/Tgc	-1
172	20	28811321	C	T	0.782414	0	0.0370542	0.05	missense_variant	MODERATE	ITGAX	7/28	658	220	H/Y	Cac/Tac	2
173	20	28823217	A	C	0.929278	0	0	0	missense_variant	MODERATE	ITGAX	19/28	2324	775	H/P	cAt/cCt	-2
174	20	28827624	C	G	0.929278	0	0.947591	-1.43115e-17	missense_variant	MODERATE	ITGAX	21/28	2598	866	N/K	aaC/aaG	0
175	20	4943679	C	T	1	1	0	0.905	missense_variant	MODERATE	UBN1	6/17	809	270	A/V	gCg/gTg	0
176	20	28120127	C	T	0.860735	0	0	0	missense_variant	MODERATE	SRCAP	8/33	1165	389	R/C	Cgc/Tgc	-3
177	20	40579652	A	G	1	1	0	0	missense_variant	MODERATE	RBL2	6/23	904	302	I/V	Att/Gtt	3
178	20	40597866	A	G	1	0.929278	0.01178	0	missense_variant	MODERATE	RBL2	16/23	2479	827	S/G	Agt/Ggt	0
179	20	40608877	A	T	0.929278	0	0	0	missense_variant,splice_region_variant	MODERATE	RBL2	21/23	3091	1031	M/L	Atg/Ttg	2
180	20	74408443	G	C	0.849372	0	0	0	missense_variant	MODERATE	ZCCHC14	12/13	2995	999	P/A	Cct/Gct	-1
181	1	5065197	A	G	0	1	0	0	missense_variant	MODERATE	ZBTB18	2/2	212	71	I/T	aTt/aCt	-1
182	1	81763967	C	T	0.849372	1	0	0	missense_variant	MODERATE	NVL	7/23	709	237	E/K	Gaa/Aaa	1
183	1	89791251	G	C	0	1	0	0.607143	missense_variant	MODERATE	USP21	2/12	91	31	P/A	Ccc/Gcc	-1
184	1	179409565	T	C	1	0.929278	0.01178	0	missense_variant	MODERATE	HECTD3	8/21	1208	403	V/A	gTa/gCa	0
185	1	182985976	G	A	0.149024	0.761771	0.88933	0.132394	missense_variant	MODERATE	HIVEP3	2/8	1903	635	G/S	Ggt/Agt	0
186	1	182986907	G	A	0.675814	0.778578	0	0	missense_variant	MODERATE	HIVEP3	2/8	2834	945	R/H	cGc/cAc	0
187	1	182987287	C	G,T	0.675814	0.778578	0	0	missense_variant	MODERATE	HIVEP3	2/8	3214	1072	P/A	Cca/Gca	-1
188	1	182988208	G	A	-0.0677093	0.927448	0	0	missense_variant	MODERATE	HIVEP3	2/8	4135	1379	G/S	Ggc/Agc	0
189	1	182988811	C	T	-0.0677093	0.84639	0.88933	0.0294118	missense_variant	MODERATE	HIVEP3	2/8	4738	1580	P/S	Cca/Tca	-1
190	10	72160937	C	T	0	1	1	0	missense_variant	MODERATE	SAMHD1	16/16	1750	584	G/S	Ggc/Agc	0
191	10	72174153	T	C	1	1	0	0	missense_variant	MODERATE	SAMHD1	12/16	1367	456	Y/C	tAt/tGt	-2
192	11	48647362	C	T	0.764035	0.764035	0	0	missense_variant	MODERATE	KMT2D	34/54	9619	3207	A/T	Gcc/Acc	0
193	11	52360302	C	T	0.748459	0.840708	0	0	missense_variant	MODERATE	KRT3	1/10	487	163	V/I	Gtc/Atc	3
194	11	52360440	C	T	0.497663	0.840708	0	0	missense_variant	MODERATE	KRT3	1/10	349	117	G/S	Ggt/Agt	0
195	11	52854353	G	A	0.764035	0.764035	0	0	missense_variant	MODERATE	ESPL1	17/30	3832	1278	A/T	Gct/Act	0
196	11	52854630	C	T	1	1	0	0	missense_variant	MODERATE	ESPL1	17/30	4109	1370	P/L	cCt/cTt	-3
197	11	52856063	C	G	0.764035	0.764035	0	0	missense_variant	MODERATE	ESPL1	18/30	4433	1478	A/G	gCc/gGc	0
198	11	110308000	T	C	0.149024	0.853529	0.45491	0.481818	missense_variant,splice_region_variant	MODERATE	TCTN1	15/16	1670	557	V/A	gTc/gCc	0
199	11	110311514	T	C	0.149024	0.761771	0.353749	0.481818	missense_variant	MODERATE	HVCN1	6/8	581	194	E/G	gAg/gGg	-2
200	11	110311521	C	T	0.149024	0.761771	0.409658	0.533333	missense_variant	MODERATE	HVCN1	6/8	574	192	E/K	Gag/Aag	1
201	11	110315851	C	T,G	0.149024	0.761771	0.353749	0.366667	missense_variant	MODERATE	HVCN1	5/8	374	125	R/K	aGg/aAg	2
202	13	690716	A	G	0	1	0	0	missense_variant	MODERATE	SNRNP200	40/45	5705	1902	M/T	aTg/aCg	-1
203	13	70845434	G	C	0.610343	0.794439	0.145141	0	missense_variant	MODERATE	CYP1B1	3/3	1496	499	G/A	gGc/gCc	0
204	13	71691387	C	T,A	0.206862	0.746912	0.01178	0.508333	missense_variant	MODERATE	CEBPZ	5/16	2097	699	F/L	ttC/ttA	0
205	13	71795281	C	G,A	0.238095	0.794439	0.457937	0.199265	missense_variant	MODERATE	EIF2AK2	13/17	1150	384	R/G	Cgt/Ggt	-2
206	13	40254239	C	T	0	1	1	0	missense_variant	MODERATE	APLF	7/11	895	299	E/K	Gag/Aag	1
207	13	40254320	G	T	0	1	1	0	missense_variant	MODERATE	APLF	7/11	814	272	Q/K	Caa/Aaa	1
208	13	40267096	A	G	0.853529	0.853529	0	0	missense_variant	MODERATE	APLF	4/11	455	152	I/T	aTa/aCa	-1
209	14	281702	G	T	0	0.929278	0.94709	0	missense_variant	MODERATE	PGGHG	4/14	582	194	E/D	gaG/gaT	2
210	14	284412	T	C	0	0.929278	0.94709	0	missense_variant	MODERATE	PGGHG	9/14	1439	480	V/A	gTg/gCg	0
211	14	82311062	G	A	0.00255363	0.853529	0	0	missense_variant	MODERATE	TYR	1/5	394	132	D/N	Gac/Aac	1
212	14	82324124	G	A	0	0.860735	0.535443	0.575904	missense_variant	MODERATE	TYR	2/5	1003	335	A/T	Gct/Act	0
213	14	11572322	G	A	0.748459	0.840708	0	0	missense_variant	MODERATE	GANAB	12/25	1285	429	A/T	Gct/Act	0
214	14	11588547	C	G	0	1	0.731846	0.16	missense_variant	MODERATE	ROM1	3/3	921	307	Q/H	caG/caC	0
215	14	46941035	G	A	0.717713	1	0.579428	0.3125	missense_variant	MODERATE	SPTY2D1	3/6	970	324	V/I	Gtc/Atc	3
216	14	46941615	G	A	0.717713	0.794439	0.320145	0.3125	missense_variant	MODERATE	SPTY2D1	3/6	1550	517	S/N	aGc/aAc	1
217	15	13169675	C	T	0	0.730495	0.224487	0.282963	missense_variant	MODERATE	ZNF79	5/5	1345	449	E/K	Gag/Aag	1
218	15	27733423	G	A	0	0.730495	0.713343	-0.047619	missense_variant	MODERATE	TNC	2/27	590	197	R/Q	cGa/cAa	1
219	15	27733579	G	A	0	0.730495	0.326872	0.0606742	missense_variant	MODERATE	TNC	2/27	746	249	R/Q	cGg/cAg	1
220	15	27733879	C	G,A	0	0.730495	0.713343	-0.047619	missense_variant	MODERATE	TNC	2/27	1046	349	A/G	gCc/gGc	0
221	15	27733923	G	A	0.0309203	0.730495	0.713343	-0.047619	missense_variant	MODERATE	TNC	2/27	1090	364	D/N	Gat/Aat	1
222	15	27734196	G	A	0	0.730495	0.713343	-0.047619	missense_variant	MODERATE	TNC	2/27	1363	455	V/I	Gta/Ata	3
223	15	27747289	G	A	0	0.730495	0.210603	0	missense_variant	MODERATE	TNC	9/27	2975	992	R/Q	cGg/cAg	1
224	15	27756153	G	A	0.149024	0.853529	0	0	missense_variant	MODERATE	TNC	10/27	3397	1133	G/S	Ggc/Agc	0
225	15	27756854	G	T	0.149024	0.761771	0.01178	0.41	missense_variant	MODERATE	TNC	11/27	3520	1174	A/S	Gcc/Tcc	1
226	15	27757059	T	C	0.270469	0.703161	0	0	missense_variant	MODERATE	TNC	11/27	3725	1242	F/S	tTc/tCc	-2
227	15	49186905	C	T	0	0.860735	0.893955	0	missense_variant	MODERATE	SPATA31G1	4/4	2636	879	R/K	aGg/aAg	2
228	15	49187986	C	T	0	1	0	0	missense_variant	MODERATE	SPATA31G1	2/4	1558	520	A/T	Gca/Aca	0
229	15	49189117	C	T	0	0.860735	0.893955	0	missense_variant	MODERATE	SPATA31G1	2/4	427	143	G/S	Ggt/Agt	0
230	16	7214809	A	G	0.927448	0.927448	0	0	missense_variant	MODERATE	CHRNB1	6/11	575	192	Q/R	cAg/cGg	1
231	16	7214836	C	A	0.0309203	1	0	0	missense_variant	MODERATE	CHRNB1	6/11	602	201	T/N	aCt/aAt	0
232	16	72388768	C	T	0.589168	0.703161	0	0	missense_variant	MODERATE	EVPL	22/22	3155	1052	S/N	aGc/aAc	1
233	16	7249907	C	G	0	1	0	0	missense_variant	MODERATE	SLC35G6	2/2	232	78	L/V	Ctc/Gtc	1
234	16	48974940	A	G	0	1	1	0	missense_variant	MODERATE	MRPL10	3/8	445	149	I/V	Att/Gtt	3
235	16	48976596	G	A	0	0.730495	0.78732	0	missense_variant	MODERATE	MRPL10	6/8	1037	346	G/D	gGc/gAc	-1
236	16	49117806	C	G	0	1	1	0	missense_variant	MODERATE	TBKBP1	7/9	832	278	E/Q	Gag/Cag	2
237	16	60155122	C	T	0.927448	0.927448	0	0	missense_variant	MODERATE	STRADA	12/12	1246	416	G/S	Ggc/Agc	0
238	16	64308546	G	T	0.860735	1	0	0	missense_variant	MODERATE	BPTF	13/32	4993	1665	V/F	Gtt/Ttt	-1
239	16	64308570	G	A	0	1	0.845084	0.00864198	missense_variant	MODERATE	BPTF	13/32	5017	1673	V/I	Gtt/Att	3
240	19	10089024	C	T	0	0.860735	0.893955	0	missense_variant	MODERATE	RAVER1	3/15	88	30	A/T	Gct/Act	0
241	19	20472715	C	T	0.768271	0.927448	-0.0097381	0.0983607	missense_variant	MODERATE	ZNF493	3/5	101	34	P/L	cCg/cTg	-3
242	2	84368874	A	G	0	0.929278	0.94709	0	missense_variant	MODERATE	KCNMB3	4/4	515	172	I/T	aTa/aCa	-1
243	2	84376254	C	T	0	0.929278	0.94709	0	missense_variant	MODERATE	KCNMB3	2/4	92	31	R/K	aGa/aAa	2
244	2	105092578	T	C	0	0.929278	0.94709	0	missense_variant,splice_region_variant	MODERATE	DALRD3	6/12	1000	334	K/E	Aag/Gag	1
245	2	105093466	A	G,C	0	0.730495	0.78732	0	missense_variant	MODERATE	DALRD3	3/12	661	221	L/V	Ttg/Gtg	1
246	2	105812187	G	A	0	0.929278	0.94709	0	missense_variant	MODERATE	RNF123	4/39	232	78	E/K	Gag/Aag	1
247	2	105817640	G	T	0	0.929278	0.94709	0	missense_variant	MODERATE	RNF123	20/39	1639	547	V/L	Gtg/Ttg	1
248	2	106419083	A	G	0	1	0.690333	0.233333	missense_variant	MODERATE	HYAL3	2/4	625	209	W/R	Tgg/Cgg	-3
249	2	106420924	G	A	0	0.929278	0.94709	0	missense_variant	MODERATE	NAA80	2/2	655	219	R/W	Cgg/Tgg	-3
250	20	2871182	C	T	0	0.929278	0.721846	0.15	missense_variant	MODERATE	SRRM2	11/15	4225	1409	A/T	Gct/Act	0
251	20	2871559	G	A	0	0.929278	0.94709	0	missense_variant	MODERATE	SRRM2	11/15	3848	1283	T/M	aCg/aTg	-1
252	20	2871586	A	G	0	0.929278	0.94709	0	missense_variant	MODERATE	SRRM2	11/15	3821	1274	V/A	gTa/gCa	0
253	20	2872094	C	T	0	0.929278	0.94709	0	missense_variant	MODERATE	SRRM2	11/15	3313	1105	V/I	Gtc/Atc	3
254	20	28811619	G	A	0	1	0.947591	-1.43115e-17	missense_variant	MODERATE	ITGAX	8/28	712	238	E/K	Gaa/Aaa	1
255	20	45765917	T	G	0.778578	0.778578	0	0	missense_variant	MODERATE	SETD6	5/7	1272	424	I/M	atT/atG	1
256	20	55098634	G	C	0	0.929278	0.94709	0	missense_variant	MODERATE	EDC4	20/30	2768	923	R/T	aGg/aCg	-1
257	20	55098915	C	G	0	1	0	0	missense_variant	MODERATE	EDC4	22/30	2836	946	P/A	Ccc/Gcc	-1
258	20	55205672	C	A	0	0.929278	0.94709	0	missense_variant	MODERATE	DPEP2	3/10	513	171	E/D	gaG/gaT	2
259	3	41814397	A	G	0.853529	0.853529	0.0842334	0.557396	missense_variant	MODERATE	CYP3A7	11/15	1049	350	M/T	aTg/aCg	-1
260	3	71104759	C	T	0	0.730495	0.573034	0.1	missense_variant	MODERATE	POLD2	11/11	1606	536	P/S	Ccc/Tcc	-1
261	3	170743312	A	G	0.0331126	1	0	0	missense_variant	MODERATE	ARHGEF5	1/14	997	333	M/V	Atg/Gtg	1
262	3	170743502	G	A	0.0331126	0.782414	0.50029	0.18	missense_variant	MODERATE	ARHGEF5	1/14	1187	396	S/N	aGc/aAc	1
263	3	170743631	A	C	0.0331126	0.782414	0.833876	0	missense_variant	MODERATE	ARHGEF5	1/14	1316	439	E/A	gAg/gCg	-1
264	3	170744221	C	A	0.0331126	1	0	0	missense_variant	MODERATE	ARHGEF5	1/14	1906	636	P/T	Ccc/Acc	-1
265	3	170744909	C	T	0.853529	0.853529	0	0	missense_variant	MODERATE	ARHGEF5	1/14	2594	865	T/I	aCt/aTt	-1
266	3	170745203	C	T	0.853529	0.853529	0	0	missense_variant	MODERATE	ARHGEF5	1/14	2888	963	P/L	cCt/cTt	-3
267	3	170745307	C	T	0.853529	0.853529	0	0	missense_variant	MODERATE	ARHGEF5	1/14	2992	998	H/Y	Cac/Tac	2
268	3	170758413	A	C	-0.0252343	1	0	0	missense_variant,splice_region_variant	MODERATE	ARHGEF5	13/14	4532	1511	D/A	gAc/gCc	-2
269	3	170758414	C	G	-0.0252343	1	0	0	missense_variant,splice_region_variant	MODERATE	ARHGEF5	13/14	4533	1511	D/E	gaC/gaG	2
270	4	83680878	A	G	0	0.730495	0.78732	0	missense_variant	MODERATE	MDN1	42/102	6247	2083	T/A	Act/Gct	0
271	4	83683058	T	C	0.485189	0.703161	0	0	missense_variant	MODERATE	MDN1	44/102	6731	2244	V/A	gTt/gCt	0
272	4	83707153	G	A	0.391075	0.703161	0	0	missense_variant	MODERATE	MDN1	63/102	10406	3469	R/Q	cGa/cAa	1
273	4	97756468	A	G	0	1	0	0.1	missense_variant	MODERATE	TMEM30A	5/7	664	222	N/D	Aac/Gac	1
274	4	142018887	A	C	0.0367261	0.927448	0.838727	-0.00493827	missense_variant	MODERATE	ZKSCAN4	2/5	536	179	H/P	cAt/cCt	-2
275	5	47783480	C	T	0.675814	0.778578	0	0	missense_variant	MODERATE	PEF1	1/2	782	261	S/N	aGc/aAc	1
276	5	47783529	T	C	0	1	0	0.857895	missense_variant	MODERATE	PEF1	1/2	733	245	M/V	Atg/Gtg	1
277	5	108221810	T	G	0	1	0	0	missense_variant	MODERATE	LRIT3	4/4	1087	363	Y/D	Tat/Gat	-3
278	5	108221903	T	C	0	1	0	0	missense_variant	MODERATE	LRIT3	4/4	1180	394	S/P	Tct/Cct	-1
279	5	108222115	G	T	1	1	0	0	missense_variant	MODERATE	LRIT3	4/4	1392	464	R/S	agG/agT	-1
280	5	108222710	G	T	0.778578	0.778578	0	0	missense_variant	MODERATE	LRIT3	4/4	1987	663	V/L	Gtg/Ttg	1
281	6	55591027	G	A	0	1	0	0.764706	missense_variant	MODERATE	GPBP1	10/13	1016	339	R/H	cGt/cAt	0
282	6	71614713	T	C	0.84639	0.693154	0.840667	0	missense_variant	MODERATE	GFM2	4/21	191	64	N/S	aAt/aGt	1
283	6	71642861	G	A	0	0.730495	0.78732	0	missense_variant	MODERATE	FAM169A	13/13	1477	493	P/S	Cct/Tct	-1
284	6	72226649	A	G	0.0367261	0.927448	1	0	missense_variant	MODERATE	HMGCR	10/20	1153	385	I/V	Ata/Gta	3
285	6	91508112	A	T	0	0.730495	0.78732	0	missense_variant	MODERATE	SLF1	9/21	1077	359	E/D	gaA/gaT	2
286	6	130303183	G	T	0	1	0	0	missense_variant	MODERATE	GDF9	2/2	557	186	S/Y	tCt/tAt	-2
287	6	130305213	C	G	0	1	0	0	missense_variant	MODERATE	GDF9	1/2	140	47	W/S	tGg/tCg	-3
288	6	138013462	G	T	0	0.782414	0.833876	0	missense_variant	MODERATE	CD14	2/2	613	205	P/T	Cct/Act	-1
289	6	138061916	A	G	0	0.782414	0.833876	0	missense_variant	MODERATE	HARS1	4/13	311	104	M/T	aTg/aCg	-1
290	6	138235475	G	A	0	0.782414	0.833876	0	missense_variant	MODERATE	PCDHAC2	1/6	1006	336	V/I	Gtt/Att	3
291	6	138235632	C	T	0	0.782414	0.833876	0	missense_variant	MODERATE	PCDHAC2	1/6	1163	388	S/F	tCc/tTc	-2
292	6	138236854	A	T	0	0.782414	0.833876	0	missense_variant	MODERATE	PCDHAC2	3/6	2382	794	L/F	ttA/ttT	0
293	6	138552244	C	T	0.589168	0.703161	0	0	missense_variant	MODERATE	PCDHB7	1/1	1097	366	A/V	gCt/gTt	0
294	6	138557225	C	T	0.675814	0.778578	0	0	missense_variant	MODERATE	PCDHB8	1/1	857	286	S/L	tCa/tTa	-2
295	6	138589827	C	A	0.929278	1	0	0	missense_variant	MODERATE	PCDHB10	2/2	2513	838	S/Y	tCc/tAc	-2
296	6	138590951	G	A	0	1	1	0	missense_variant	MODERATE	PCDHB13	1/2	1000	334	V/I	Gtt/Att	3
297	6	138591323	C	A	0.589168	0.703161	0	0	missense_variant	MODERATE	PCDHB13	1/2	1372	458	L/M	Ctg/Atg	2
298	6	143551644	G	A	0.0367261	0.927448	1	0	missense_variant	MODERATE	LARS1	26/32	2689	897	H/Y	Cac/Tac	2
299	6	143558215	G	A	-0.0252343	1	0.103293	0.125	missense_variant	MODERATE	LARS1	22/32	2189	730	A/V	gCt/gTt	0
300	7	18260547	C	T	1	1	0	0	missense_variant	MODERATE	MGA	23/23	8126	2709	S/F	tCc/tTc	-2
301	7	18260719	G	C	0	1	0	1	missense_variant	MODERATE	MGA	23/23	8298	2766	E/D	gaG/gaC	2
302	7	26993638	T	A	0	0.860735	0.708375	0.236364	missense_variant	MODERATE	TRPM7	42/53	6007	2003	I/F	Att/Ttt	0
303	7	42894497	T	C	0.591313	0.761771	0.01178	0	missense_variant	MODERATE	DIS3L	3/17	404	135	M/T	aTg/aCg	-1
304	7	42896351	A	T	-0.0269107	0.764035	0	0	missense_variant	MODERATE	DIS3L	4/17	518	173	Y/F	tAt/tTt	3
305	7	42926782	T	C	0.206862	0.764035	0	0	missense_variant	MODERATE	TIPIN	8/8	758	253	N/S	aAt/aGt	1
306	7	133080869	C	A	0	1	1	0	missense_variant	MODERATE	PCNX1	6/36	1049	350	T/N	aCt/aAt	0
307	7	133122086	A	G	0	1	1	0	missense_variant	MODERATE	PCNX1	12/36	3010	1004	I/V	Atc/Gtc	3
308	7	133216356	G	A	0	1	0	0	missense_variant	MODERATE	PCNX1	33/36	6190	2064	A/T	Gca/Aca	0
309	9	102656106	G	A	0.929278	1	0	0	missense_variant	MODERATE	PPRC1	4/13	1528	510	V/I	Gta/Ata	3
310	9	102657214	C	T	0	0.794439	0.840667	0	missense_variant	MODERATE	PPRC1	4/13	2636	879	P/L	cCt/cTt	-3
311	9	102657847	T	C	0.929278	1	0	0	missense_variant	MODERATE	PPRC1	4/13	3269	1090	V/A	gTg/gCg	0
312	1	95046774	C	T	0	0	1	0	missense_variant	MODERATE	RXFP4	1/1	590	197	R/K	aGg/aAg	2
313	1	95839691	A	G	0	0.0309203	0.893955	0	missense_variant	MODERATE	MUC1	4/8	961	321	M/V	Atg/Gtg	1
314	1	100674343	T	C	0.0367261	0.84639	0.94709	0	missense_variant	MODERATE	RPRD2	11/11	4175	1392	N/S	aAc/aGc	1
315	2	105205081	C	T	0	-0.0252343	0.94709	1	missense_variant	MODERATE	LAMB2	28/32	4772	1591	R/Q	cGg/cAg	1
316	2	105214132	C	T	0	-0.0252343	0.94709	1	missense_variant	MODERATE	LAMB2	7/32	898	300	A/T	Gcc/Acc	0
317	2	105340259	C	G,T	0	-0.0252343	0.94709	1	missense_variant	MODERATE	IHO1	7/9	579	193	D/E	gaC/gaG	2
318	2	105341695	C	T	0	-0.0252343	0.59221	0.7	missense_variant	MODERATE	IHO1	8/9	1375	459	L/F	Ctc/Ttc	0
319	2	105341900	A	T	0	-0.0252343	0.94709	1	missense_variant	MODERATE	IHO1	8/9	1580	527	K/M	aAg/aTg	-1
320	2	105356411	C	A	0	-0.0252343	0.94709	1	missense_variant	MODERATE	C2H3orf62	3/3	715	239	A/S	Gct/Tct	1
321	2	105356488	T	A	0	0.730495	0.78732	0	missense_variant	MODERATE	C2H3orf62	3/3	638	213	K/I	aAa/aTa	-3
322	3	42401389	C	T	0	0.929278	0.94709	0	missense_variant	MODERATE	STAG3	28/32	3199	1067	P/S	Cct/Tct	-1
323	3	4241535	T	C	0	0	0.690333	0.0592105	missense_variant	MODERATE	UBASH3A	10/17	1081	361	R/G	Aga/Gga	-2
324	3	71077877	C	T	0	0.6554	0.646527	-1.43115e-17	missense_variant	MODERATE	MYL7	1/6	221	74	T/M	aCg/aTg	-1
325	4	83496270	C	A	0	-0.0252343	0.94709	0.05	missense_variant	MODERATE	GJA10	1/1	1526	509	G/V	gGa/gTa	-3
326	4	83497039	C	T	0	-0.0252343	0.94709	0.44	missense_variant	MODERATE	GJA10	1/1	757	253	D/N	Gat/Aat	1
327	4	83524350	C	T	0	-0.0252343	0.94709	0	missense_variant	MODERATE	CASP8AP2	7/10	5470	1824	E/K	Gaa/Aaa	1
328	4	83526753	C	G	0	-0.0252343	0.94709	0	missense_variant	MODERATE	CASP8AP2	7/10	3067	1023	V/L	Gtg/Ctg	1
329	4	83526834	A	T	0	-0.0252343	0.94709	0	missense_variant	MODERATE	CASP8AP2	7/10	2986	996	C/S	Tgt/Agt	-1
330	4	83528644	T	G	0	0.522895	0.60946	0	missense_variant	MODERATE	CASP8AP2	6/10	2597	866	E/A	gAg/gCg	-1
331	4	83530165	T	C	0	-0.0252343	0.94709	0	missense_variant	MODERATE	CASP8AP2	6/10	1076	359	Y/C	tAt/tGt	-2
332	4	137866602	G	C	0.110043	-0.0531108	0.681007	0	missense_variant	MODERATE	BAG6	22/25	3289	1097	A/P	Gct/Cct	-1
333	4	137890145	G	A	0	0.266138	0.681007	0	missense_variant	MODERATE	AIF1	6/6	416	139	A/V	gCc/gTc	0
334	5	35363847	A	T	0	0.146351	0.573034	0.1	missense_variant	MODERATE	ARAP2	1/33	670	224	S/T	Tca/Aca	1
335	5	35363966	T	G	0	0.146351	0.573034	0.1	missense_variant	MODERATE	ARAP2	1/33	551	184	K/T	aAg/aCg	-1
336	5	35364060	G	A	0	0.146351	0.573034	0.1	missense_variant	MODERATE	ARAP2	1/33	457	153	P/S	Ccc/Tcc	-1
337	5	35364066	C	A	0	0.146351	0.573034	0.1	missense_variant	MODERATE	ARAP2	1/33	451	151	D/Y	Gac/Tac	-3
338	5	35364165	G	A	0	0.146351	0.573034	0.1	missense_variant	MODERATE	ARAP2	1/33	352	118	P/S	Ccg/Tcg	-1
339	5	35364441	G	A	0	0.146351	0.573034	0.1	missense_variant	MODERATE	ARAP2	1/33	76	26	H/Y	Cat/Tat	2
340	5	94194386	G	C	0.927448	0.0668621	0.663705	0	missense_variant	MODERATE	PDHA2	1/1	35	12	R/T	aGg/aCg	-1
341	5	94195543	A	G	0.927448	0.0668621	0.663705	0.71875	missense_variant	MODERATE	PDHA2	1/1	1192	398	I/V	Atc/Gtc	3
342	6	130305154	T	C	0	0	1	1	missense_variant	MODERATE	GDF9	1/2	199	67	K/E	Aaa/Gaa	1
343	6	135546534	G	A	0	0.929278	0.94709	0	missense_variant	MODERATE	BRD8	23/27	3190	1064	P/S	Ccc/Tcc	-1
344	6	135561952	T	C	0	0	1	0.952381	missense_variant	MODERATE	BRD8	12/27	1726	576	T/A	Aca/Gca	0
345	6	138013282	C	A	0	0.0331126	0.833876	1	missense_variant	MODERATE	CD14	2/2	793	265	A/S	Gca/Tca	1
346	6	138013950	T	G	0	0.0331126	0.833876	1	missense_variant	MODERATE	CD14	2/2	125	42	H/P	cAt/cCt	-2
347	6	138024894	G	A	0	0.0331126	0.833876	1	missense_variant	MODERATE	TMCO6	10/12	1195	399	V/I	Gta/Ata	3
348	6	138536134	T	C	0	0.782414	0.833876	0	missense_variant	MODERATE	PCDHB17P	1/1	1582	528	F/L	Ttc/Ctc	0
349	6	138551313	G	A	0	0.6554	0.726108	0	missense_variant	MODERATE	PCDHB7	1/1	166	56	V/I	Gta/Ata	3
350	6	138551925	A	C	0	0	0.895941	0.05	missense_variant	MODERATE	PCDHB7	1/1	778	260	I/L	Ata/Cta	2
351	6	138569658	A	G	0	0.522895	0.60946	0	missense_variant	MODERATE	PCDHB10	1/2	626	209	D/G	gAc/gGc	-1
352	7	41197613	T	C	0	0.610343	0.596231	-1.43115e-17	missense_variant	MODERATE	ZNF609	4/8	2756	919	V/A	gTg/gCg	0
353	7	64481414	T	A	0	-0.0252343	0.832508	0.905	missense_variant	MODERATE	AKAP13	25/38	6297	2099	D/E	gaT/gaA	2
354	7	64481423	C	A,G	0	0.0498662	0.732319	0.905	missense_variant	MODERATE	AKAP13	25/38	6306	2102	S/R	agC/agA	-1
355	7	64500574	G	C	0	0	0.795066	0.811111	missense_variant	MODERATE	AKAP13	36/38	7834	2612	E/Q	Gag/Cag	2
356	7	84788115	A	G	0.730495	-0.0252343	0.88933	-1.43115e-17	missense_variant	MODERATE	OXA1L	5/11	640	214	I/V	Att/Gtt	3
357	7	84788217	G	A	0.172259	0	0.947591	-0.0195122	missense_variant	MODERATE	OXA1L	5/11	742	248	A/T	Gcg/Acg	0
358	7	84788226	G	C	0	0	0.579428	0.0587629	missense_variant	MODERATE	OXA1L	5/11	751	251	D/H	Gat/Cat	-1
359	7	157282823	C	T	0	0	1	1	missense_variant	MODERATE	DICER1	22/26	5164	1722	V/I	Gta/Ata	3
360	7	167253554	T	C	0	0.205684	0.734042	0.481818	missense_variant	MODERATE	AHNAK2	7/7	16516	5506	K/E	Aaa/Gaa	1
361	7	167254502	C	G,A	0	0.0309203	0.893955	0	missense_variant	MODERATE	AHNAK2	7/7	15568	5190	A/P	Gca/Cca	-1
362	7	167266439	C	T	0	0.0309203	0.893955	0	missense_variant	MODERATE	AHNAK2	6/7	4636	1546	A/T	Gcc/Acc	0
363	7	167266569	C	A	0	0.0309203	0.893955	0	missense_variant	MODERATE	AHNAK2	6/7	4506	1502	K/N	aaG/aaT	0
364	7	167267627	G	T	0	0.0309203	0.893955	0	missense_variant	MODERATE	AHNAK2	6/7	3448	1150	Q/K	Cag/Aag	1
365	7	167267807	C	G	0	0.0309203	0.893955	-1.43115e-17	missense_variant	MODERATE	AHNAK2	6/7	3268	1090	V/L	Gtg/Ctg	1
366	7	167267865	C	T	0	0.0309203	0.893955	0	missense_variant	MODERATE	AHNAK2	6/7	3210	1070	M/I	atG/atA	1
367	7	167267990	T	C	0	0.0309203	0.893955	0	missense_variant	MODERATE	AHNAK2	6/7	3085	1029	M/V	Atg/Gtg	1
368	7	167269310	T	C	0	-0.0252343	0.94709	0	missense_variant	MODERATE	AHNAK2	6/7	1765	589	T/A	Acc/Gcc	0
369	7	167269330	G	T	0	0.0309203	0.893955	0	missense_variant	MODERATE	AHNAK2	6/7	1745	582	A/D	gCc/gAc	-2
370	7	167270434	G	A	0	0	0.67541	0.626901	missense_variant	MODERATE	AHNAK2	6/7	641	214	P/L	cCg/cTg	-3
371	7	167270693	G	A	0	0.205684	0.734042	0	missense_variant	MODERATE	AHNAK2	6/7	382	128	P/S	Ccc/Tcc	-1
372	9	6616637	T	C	0	1	1	0	missense_variant	MODERATE	NET1	5/12	485	162	I/T	aTc/aCc	-1
373	9	6616660	A	G	0	1	1	0	missense_variant	MODERATE	NET1	5/12	508	170	T/A	Acc/Gcc	0
374	9	6618715	A	C	0	0	0.895941	0.05	missense_variant	MODERATE	NET1	9/12	1010	337	Q/P	cAg/cCg	-1
375	9	6618728	T	C,G	0.521583	0.0367261	0.804471	0.1	missense_variant	MODERATE	NET1	9/12	1023	341	D/E	gaT/gaG	2
376	9	66414805	C	G,A	0	0.104843	0.779998	0	missense_variant	MODERATE	SLC29A3	6/6	1351	451	V/L	Gtg/Ctg	1
377	9	69009904	T	G	0	0	1	0.481818	missense_variant	MODERATE	STOX1	3/4	2247	749	E/D	gaA/gaC	2
378	9	69010548	T	G	0	0	1	0.3375	missense_variant	MODERATE	STOX1	3/4	1603	535	K/Q	Aaa/Caa	1
379	9	6905075	C	T	0.927448	0.0367261	1	0	missense_variant	MODERATE	TASOR2	19/25	4598	1533	T/I	aCa/aTa	-1
380	9	6905785	T	C	0	0	1	0.952381	missense_variant	MODERATE	TASOR2	19/25	5308	1770	S/P	Tcc/Ccc	-1
381	9	6905830	T	G	0	0	0.947591	0.900452	missense_variant	MODERATE	TASOR2	19/25	5353	1785	F/V	Ttt/Gtt	-1
382	9	6905845	A	G,T	0	0	0.604809	0.443529	missense_variant	MODERATE	TASOR2	19/25	5368	1790	T/A	Acc/Gcc	0
383	9	6905891	A	C	0	0	0.845084	0.797512	missense_variant	MODERATE	TASOR2	19/25	5414	1805	Q/P	cAg/cCg	-1
384	9	6906590	G	C	0.927448	0.0367261	1	0.607143	missense_variant	MODERATE	TASOR2	19/25	6113	2038	G/A	gGc/gCc	0
385	9	6907082	A	*,G	0	0	1	0.607143	missense_variant	MODERATE	TASOR2	19/25	6605	2202	H/R	cAc/cGc	0
386	9	6907085	A	G	0	0	1	0.607143	missense_variant	MODERATE	TASOR2	19/25	6608	2203	N/S	aAc/aGc	1
387	9	6907636	A	C	0	0	0.895941	0.45	missense_variant	MODERATE	TASOR2	19/25	7159	2387	T/P	Aca/Cca	-1
388	9	69745700	T	C	-0.0252343	0	1	0	missense_variant	MODERATE	MYPN	13/21	2758	920	S/G	Agt/Ggt	0
389	9	69746827	C	T	0	0.580975	0.663705	0	missense_variant	MODERATE	MYPN	12/21	2287	763	V/M	Gtg/Atg	1
390	9	69746886	G	A	0	0	1	0	missense_variant	MODERATE	MYPN	12/21	2228	743	T/M	aCg/aTg	-1
391	9	102655792	G	C	0	-0.0252343	0.94709	1	missense_variant	MODERATE	PPRC1	4/13	1214	405	S/T	aGt/aCt	1
392	9	102657034	C	T	0	-0.0252343	0.94709	1	missense_variant	MODERATE	PPRC1	4/13	2456	819	P/L	cCa/cTa	-3
393	11	6774178	C	T	0	0.0881057	0.840667	0	missense_variant	MODERATE	LPAR5	2/2	56	19	R/Q	cGa/cAa	1
394	11	115705594	T	C	0	0	0.845084	0.857895	missense_variant	MODERATE	MED13L	21/31	4888	1630	I/V	Ata/Gta	3
395	11	115705921	T	C	1	0	1	0	missense_variant	MODERATE	MED13L	21/31	4561	1521	S/G	Agc/Ggc	0
396	12	105573931	G	T	0	0	1	0.857895	missense_variant	MODERATE	CXCR1	3/3	998	333	A/E	gCa/gAa	-1
397	12	105573932	C	T	0	0	1	0.857895	missense_variant	MODERATE	CXCR1	3/3	997	333	A/T	Gca/Aca	0
398	12	105574475	G	A	0	0	1	0	missense_variant	MODERATE	CXCR1	3/3	454	152	H/Y	Cac/Tac	2
399	12	105574604	A	G	0	0	1	0.05	missense_variant	MODERATE	CXCR1	3/3	325	109	F/L	Ttc/Ctc	0
400	12	118333493	C	G	0	0.0309203	0.708375	-0.00958904	missense_variant	MODERATE	GPR55	1/1	261	87	Q/H	caG/caC	0
401	12	118333494	T	G	0	0.0309203	0.893955	0.2	missense_variant	MODERATE	GPR55	1/1	260	87	Q/P	cAg/cCg	-1
402	12	118333590	T	A	0	0.0309203	0.893955	0	missense_variant	MODERATE	GPR55	1/1	164	55	D/V	gAt/gTt	-3
403	12	118333660	C	T	-0.0269107	-0.0666491	0.893955	0.05	missense_variant	MODERATE	GPR55	1/1	94	32	V/I	Gtc/Atc	3
404	13	34280407	G	T	0.209989	0	1	0	missense_variant	MODERATE	LOXL3	7/14	1137	379	Q/H	caG/caT	0
405	13	34280432	C	T	0	0	0.947591	0.952381	missense_variant	MODERATE	LOXL3	7/14	1162	388	H/Y	Cac/Tac	2
406	13	34288514	C	G	0	0	0.947591	0.79204	missense_variant	MODERATE	AUP1	7/12	707	236	A/G	gCg/gGg	0
407	13	34289206	C	G	0	0	0.947591	0.79204	missense_variant	MODERATE	AUP1	10/12	1054	352	L/V	Cta/Gta	1
408	13	34289480	G	T	0	0	0.947591	0.900452	missense_variant	MODERATE	AUP1	11/12	1140	380	W/C	tgG/tgT	-2
409	14	59324645	G	A	0	0	0.745945	0.37351	missense_variant	MODERATE	TPP1	10/13	1210	404	E/K	Gaa/Aaa	1
410	14	59338109	A	C	0.00255363	0.853529	1	0	missense_variant	MODERATE	RRP8	2/7	285	95	K/N	aaA/aaC	0
411	14	112259844	G	T	0	0	0.626925	0.257143	missense_variant	MODERATE	NHERF4	9/11	1172	391	G/V	gGc/gTc	-3
412	14	112259847	T	A	0	0	0.626925	0.257143	missense_variant	MODERATE	NHERF4	9/11	1175	392	V/E	gTg/gAg	-2
413	14	112357533	C	T	0	0	1	1	missense_variant	MODERATE	CBL	11/16	1897	633	P/S	Cca/Tca	-1
414	14	112384923	C	G	0.0367261	0.927448	1	0	missense_variant	MODERATE	MCAM	9/17	1138	380	E/Q	Gaa/Caa	2
415	14	112387577	T	C	0	0	1	0	missense_variant	MODERATE	MCAM	4/17	457	153	K/E	Aag/Gag	1
416	16	53121622	A	G	0	0	1	0	missense_variant	MODERATE	DNAJC7	3/11	170	57	M/T	aTg/aCg	-1
417	16	5315497	G	T	0.0367261	-0.0677093	0.88933	0.485106	missense_variant	MODERATE	NLRP1	19/19	4544	1515	T/N	aCt/aAt	0
418	16	53232567	C	T	0.146351	0.929278	0.94709	0	missense_variant	MODERATE	DHX58	2/12	229	77	V/M	Gtg/Atg	1
419	16	5327569	G	C	0	0.0881057	0.840667	0.607143	missense_variant	MODERATE	NLRP1	14/19	3665	1222	P/R	cCc/cGc	-2
420	16	50855922	A	C,T	0	0	0.947591	0.952381	missense_variant	MODERATE	MIEN1	4/4	398	133	L/R	cTt/cGt	-2
421	16	55619420	G	A	0.397196	0	1	0	missense_variant	MODERATE	GRN	4/13	302	101	R/Q	cGg/cAg	1
422	16	55621449	C	T	0.483341	0.431285	1	0	missense_variant	MODERATE	GRN	10/13	1124	375	S/F	tCc/tTc	-2
423	16	55655175	T	G	0.0367261	0.607246	0.779998	0	missense_variant	MODERATE	ITGA2B	5/30	737	246	K/T	aAg/aCg	-1
424	16	55655182	A	C	0	0.595668	0.672357	0	missense_variant,splice_region_variant	MODERATE	ITGA2B	5/30	730	244	S/A	Tcg/Gcg	1
425	17	36267042	C	A	0	-0.0510949	0.887628	0	missense_variant	MODERATE	PCDH17	2/5	219	73	H/Q	caC/caA	0
426	17	375183	A	G	0.392026	-0.0677093	0.94709	0	missense_variant	MODERATE	XPO4	15/23	2014	672	T/A	Aca/Gca	0
427	17	375196	A	G	0	-0.0252343	0.94709	0	missense_variant	MODERATE	XPO4	15/23	2027	676	Q/R	cAg/cGg	1
428	17	375205	T	C	0	0.704918	0.772675	0	missense_variant	MODERATE	XPO4	15/23	2036	679	I/T	aTt/aCt	-1
429	19	8317753	T	C	0.205684	0.703161	1	0	missense_variant	MODERATE	MARCHF2	3/5	292	98	C/R	Tgc/Cgc	-3
430	20	2493640	C	G	0	0.669056	0.734042	0	missense_variant	MODERATE	TEDC2	4/10	511	171	R/G	Cga/Gga	-2
431	20	2493641	G	A	0	-0.0252343	0.714814	0.805556	missense_variant	MODERATE	TEDC2	4/10	512	171	R/Q	cGa/cAa	1
432	20	2507345	C	T	0	-0.0252343	0.94709	0.463636	missense_variant	MODERATE	NTN3	5/6	1343	448	A/V	gCc/gTc	0
433	20	28811066	G	A	0	0	0.845084	0.737824	missense_variant	MODERATE	ITGAX	6/28	494	165	G/D	gGc/gAc	-1
434	20	44706955	C	T	0	0	0.650707	0.596894	missense_variant	MODERATE	DOK4	8/9	949	317	A/T	Gcc/Acc	0
435	20	44885236	C	T	0	0	0.947591	0.381818	missense_variant	MODERATE	ADGRG1	4/15	212	71	T/M	aCg/aTg	-1
436	20	44885427	C	A	0	0	0.895941	0.406475	missense_variant	MODERATE	ADGRG1	4/15	403	135	Q/K	Caa/Aaa	1
437	20	44889818	C	T	0.485189	0	0.745945	-0.0352941	missense_variant	MODERATE	ADGRG1	8/15	971	324	S/F	tCc/tTc	-2
438	20	44890203	C	T	0.369212	0	0.697794	-0.0274725	missense_variant	MODERATE	ADGRG1	9/15	1118	373	P/L	cCg/cTg	-3
439	20	54385855	A	C	0	-0.0252343	0.94709	1	missense_variant,splice_region_variant	MODERATE	ELMO3	10/22	896	299	K/T	aAg/aCg	-1
440	20	54392608	C	T	0	-0.0252343	0.94709	0	missense_variant	MODERATE	LRRC29	6/7	532	178	G/R	Ggg/Agg	-2
441	20	54479953	C	T	0	-0.0252343	0.94709	1	missense_variant	MODERATE	KCTD19	12/16	1795	599	G/R	Gga/Aga	-2
442	20	54483457	T	G	0	-0.0252343	0.94709	0	missense_variant,splice_region_variant	MODERATE	KCTD19	7/16	1147	383	N/H	Aat/Cat	1
443	20	55169403	A	C	0	-0.0252343	0.94709	1	missense_variant	MODERATE	SLC12A4	7/22	1425	475	D/E	gaT/gaG	2
444	20	55170183	C	T	0	-0.0252343	0.94709	1	missense_variant	MODERATE	SLC12A4	6/22	1163	388	R/K	aGg/aAg	2
445	20	55194582	C	T	0	0.538795	0.618958	0	missense_variant	MODERATE	DPEP3	2/10	395	132	R/H	cGt/cAt	0
446	20	61606304	G	A	0.172259	-0.0252343	0.776663	0.333577	missense_variant	MODERATE	RFWD3	5/13	824	275	P/L	cCt/cTt	-3
447	1	59304210	G	A	0	0	0.795066	0.620904	missense_variant	MODERATE	IPO9	24/25	3076	1026	G/S	Ggc/Agc	0
448	1	5941536	A	T	0.285565	0.608748	-0.0097381	0.590062	missense_variant	MODERATE	CEP170	7/19	499	167	S/C	Agc/Tgc	-1
449	1	5941671	A	G	0.285565	0.608748	-0.0097381	0.590062	missense_variant	MODERATE	CEP170	7/19	634	212	T/A	Act/Gct	0
450	1	5967130	A	T	0	0	0.497705	0.525	missense_variant	MODERATE	CEP170	12/19	1717	573	I/L	Ata/Tta	2
451	1	36530869	C	G	0	0	0	0.525	missense_variant	MODERATE	SOAT1	6/16	469	157	L/V	Ctt/Gtt	1
452	1	36566026	C	T	0	0	0	1	missense_variant	MODERATE	AXDND1	1/26	26	9	T/I	aCc/aTc	-1
453	1	56126071	C	T	0	0	0	0.9	missense_variant	MODERATE	PTPRC	6/33	560	187	T/I	aCc/aTc	-1
454	1	132791662	A	G	0	0	0	0.525	missense_variant	MODERATE	HFM1	4/39	538	180	N/D	Aat/Gat	1
455	1	132791667	C	A	0	0	0	0.525	missense_variant	MODERATE	HFM1	4/39	543	181	D/E	gaC/gaA	2
456	10	70127786	G	C	0	0	0.690333	0.7125	missense_variant	MODERATE	ACSS2	12/19	1410	470	Q/H	caG/caC	0
457	11	56005769	T	C	0	0	0	0.607143	missense_variant	MODERATE	TIMELESS	21/28	2648	883	H/R	cAt/cGt	0
458	11	57066401	G	A	0	0	0	0.952381	missense_variant	MODERATE	MARS1	8/24	530	177	S/N	aGt/aAt	1
459	11	57090579	A	C	0	0	0	0.905	missense_variant	MODERATE	MARS1	21/24	2439	813	L/F	ttA/ttC	0
460	11	57090899	C	G	0	0	0	0.905	missense_variant	MODERATE	MARS1	23/24	2528	843	T/R	aCa/aGa	-1
461	11	75902209	G	C	0.323777	0.373349	-0.0472618	0.758824	missense_variant	MODERATE	BBS10	2/2	1982	661	A/G	gCa/gGa	0
462	11	75902831	T	C	0.323777	0.373349	-0.0472618	0.758824	missense_variant	MODERATE	BBS10	2/2	1360	454	S/G	Agt/Ggt	0
463	11	75903005	A	T	0.323777	0.373349	-0.0472618	0.758824	missense_variant	MODERATE	BBS10	2/2	1186	396	C/S	Tgt/Agt	-1
464	11	75903533	C	G	0	0	0	0.905	missense_variant	MODERATE	BBS10	2/2	658	220	E/Q	Gag/Cag	2
465	11	110311519	C	G	0.149024	0.00255363	-0.0113855	0.737824	missense_variant	MODERATE	HVCN1	6/8	576	192	E/D	gaG/gaC	2
466	11	119439515	G	A	0	0	0	0.952381	missense_variant	MODERATE	PRKAB1	5/7	581	194	C/Y	tGc/tAc	-2
467	11	119439520	C	T,G	0	-0.0252343	-0.0247887	0.900452	missense_variant	MODERATE	PRKAB1	5/7	586	196	P/S	Ccc/Tcc	-1
468	13	12143202	G	A	0	0	0	0.905	missense_variant	MODERATE	GCC2	6/23	2510	837	R/K	aGa/aAa	2
469	13	12143218	G	T	0	0	0	0.905	missense_variant	MODERATE	GCC2	6/23	2526	842	E/D	gaG/gaT	2
470	13	12143250	T	A	0.149024	0.149024	0	0.905	missense_variant	MODERATE	GCC2	6/23	2558	853	I/N	aTc/aAc	-3
471	13	12143277	C	A	0.149024	0.149024	0	0.905	missense_variant	MODERATE	GCC2	6/23	2585	862	S/Y	tCt/tAt	-2
472	13	1215916	T	C,G	0	0	0	0.66	missense_variant	MODERATE	FAM178B	17/17	2032	678	N/D	Aac/Gac	1
473	13	12164172	C	T	0	0	-0.0097381	0.590062	missense_variant	MODERATE	GCC2	19/23	4408	1470	L/F	Ctc/Ttc	0
474	13	12164202	C	G	0	0	0.551189	0.576923	missense_variant	MODERATE	GCC2	19/23	4438	1480	L/V	Ctt/Gtt	1
475	13	81496803	C	G	0	0	0	0.952381	missense_variant	MODERATE	IFT172	31/48	3409	1137	L/V	Ctc/Gtc	1
476	13	81715994	G	C	0	0	0.497705	0.525	missense_variant	MODERATE	CAD	32/45	5276	1759	A/G	gCt/gGt	0
477	13	81716193	G	A	0	0	0	1	missense_variant	MODERATE	CAD	32/45	5077	1693	L/F	Ctt/Ttt	0
478	13	81897325	T	C	0	0	0.542113	0.569231	missense_variant	MODERATE	AGBL5	15/15	2644	882	I/V	Att/Gtt	3
479	14	112357300	T	G	0	0	-0.0097381	0.952381	missense_variant	MODERATE	CBL	11/16	1664	555	V/G	gTt/gGt	-3
480	14	112359894	A	G	0	0	0	1	missense_variant	MODERATE	CBL	12/16	1948	650	M/V	Atg/Gtg	1
481	14	119181636	G	C	0	0.0881057	0.705333	0.905	missense_variant	MODERATE	ST3GAL4	7/10	538	180	E/Q	Gaa/Caa	2
482	15	29581706	A	G	0	0.0331126	0.833876	0.857895	missense_variant	MODERATE	SLC31A1	2/5	94	32	S/P	Tcc/Ccc	-1
483	15	29581747	A	G	0	0	0	0.805556	missense_variant	MODERATE	SLC31A1	2/5	53	18	M/T	aTg/aCg	-1
484	16	4730785	A	G	0	0.0331126	0.833876	1	missense_variant	MODERATE	MINK1	27/34	3167	1056	N/S	aAc/aGc	1
485	16	4735371	C	T	0	0.0331126	0.50029	0.758824	missense_variant	MODERATE	C16H17orf107	1/2	50	17	A/V	gCc/gTc	0
486	16	38215476	A	G	0	0	0.579428	0.607143	missense_variant	MODERATE	TEX14	16/32	2753	918	Y/C	tAt/tGt	-2
487	16	59897153	T	C	0	-0.0252343	-0.0113855	0.857895	missense_variant	MODERATE	CYB561	3/5	482	161	D/G	gAc/gGc	-1
488	18	5947020	G	A	0.00255363	0.28917	0.368036	0.857895	missense_variant	MODERATE	FBXO15	10/10	1663	555	V/I	Gtc/Atc	3
489	18	35432937	T	C	0	0	0	0.621429	missense_variant	MODERATE	KATNAL2	3/16	196	66	I/V	Att/Gtt	3
490	2	153761250	A	G	0	0.279293	0.519139	0.952381	missense_variant	MODERATE	PARP9	4/11	509	170	D/G	gAt/gGt	-1
491	2	153761595	A	G	0	0	0	0.71875	missense_variant	MODERATE	PARP9	4/11	854	285	Q/R	cAg/cGg	1
492	2	153788951	C	T	0.778578	0.778578	0.895941	0.848815	missense_variant	MODERATE	PARP9	11/11	2357	786	T/I	aCc/aTc	-1
493	2	153971073	C	T	0	0	0.587889	0.533775	missense_variant	MODERATE	CSTA	3/3	173	58	R/Q	cGa/cAa	1
494	2	156722341	G	T	0	0	0	0.952381	missense_variant	MODERATE	CD80	3/6	174	58	E/D	gaG/gaT	2
495	2	156771290	C	A	0	0	0	0.857895	missense_variant	MODERATE	TIMMDC1	3/8	367	123	A/S	Gca/Tca	1
496	2	156865295	G	C	0	0	0.0370542	0.516561	missense_variant	MODERATE	ARHGAP31	12/12	2477	826	S/C	tCt/tGt	-1
497	2	157146187	G	T	0	0	0	0.525	missense_variant	MODERATE	TEX55	1/4	1485	495	D/E	gaC/gaA	2
498	2	89631462	A	G	0	0.860735	0.0788712	1	missense_variant	MODERATE	EIF4G1	31/33	4489	1497	I/V	Att/Gtt	3
499	2	105182278	T	C	0	0	0	1	missense_variant	MODERATE	QARS1	17/24	1600	534	S/G	Agc/Ggc	0
500	2	174460456	C	G	0	0.104843	0.779998	1	missense_variant	MODERATE	ZBTB11	2/11	497	166	A/G	gCc/gGc	0
501	2	174469362	G	C	0	0.104843	0.779998	1	missense_variant	MODERATE	ZBTB11	4/11	1192	398	V/L	Gta/Cta	1
502	2	174469384	A	G	0	0.172259	0.726108	0.576923	missense_variant	MODERATE	ZBTB11	4/11	1214	405	H/R	cAt/cGt	0
503	2	174469527	A	G	0	0	0	0.607143	missense_variant	MODERATE	ZBTB11	4/11	1357	453	S/G	Agt/Ggt	0
504	2	174483979	T	A	0	0.104843	0.779998	1	missense_variant	MODERATE	ZBTB11	11/11	3145	1049	S/T	Tca/Aca	1
505	20	27706728	G	C	0	0	0.179772	0.563905	missense_variant	MODERATE	SPN	3/3	695	232	T/R	aCa/aGa	-1
506	20	27706730	T	C	0	0	0.179772	0.563905	missense_variant	MODERATE	SPN	3/3	693	231	I/M	atA/atG	1
507	20	2793664	G	C	0	-0.0252343	0.769951	0.852632	missense_variant	MODERATE	PRSS21	3/3	601	201	L/V	Ctg/Gtg	1
508	20	2793668	C	T	0	0	-0.0097381	0.952381	missense_variant	MODERATE	PRSS21	3/3	597	199	M/I	atG/atA	1
509	20	2808001	T	C	0	0.369212	0.105831	0.805556	missense_variant	MODERATE	PRSS21	6/8	533	178	K/R	aAa/aGa	2
510	20	2871781	G	A	0	0	0	1	missense_variant	MODERATE	SRRM2	11/15	3626	1209	P/L	cCg/cTg	-3
511	20	28723385	G	C	0	0	0.228141	0.71875	missense_variant	MODERATE	ITGAM	9/31	1153	385	G/R	Gga/Cga	-2
512	20	3443257	G	C	0	0	0.587889	0.614286	missense_variant	MODERATE	ZNF174	1/3	87	29	E/D	gaG/gaC	2
513	20	34620984	G	A	0	0	0	0.569231	missense_variant	MODERATE	PHKB	7/31	658	220	V/I	Gtc/Atc	3
514	20	54419436	A	C	0	0	0	1	missense_variant	MODERATE	FHOD1	12/21	1664	555	L/W	tTg/tGg	-2
515	4	130543249	G	C	0	0	0	1	missense_variant	MODERATE	DNAH8	35/92	4919	1640	T/S	aCc/aGc	1
516	4	34463754	G	A	0	0	0	0.525	missense_variant	MODERATE	EPB41L2	12/21	1714	572	P/S	Cct/Tct	-1
517	4	134622821	C	T	0.463748	0.589217	0	1	missense_variant	MODERATE	BLTP3A	17/21	3682	1228	V/M	Gtg/Atg	1
518	4	134623033	C	T	0.463748	0.463748	0.01178	1	missense_variant	MODERATE	BLTP3A	16/21	3556	1186	V/I	Gtc/Atc	3
519	4	134631647	T	C	0.463748	0.589217	0.0370542	0.575904	missense_variant	MODERATE	BLTP3A	14/21	2377	793	I/V	Att/Gtt	3
520	4	134633463	T	G	0.463748	0.589217	0	0.71875	missense_variant	MODERATE	BLTP3A	11/21	1423	475	I/L	Atc/Ctc	2
521	4	157837213	C	T	0	0	0	0.533333	missense_variant	MODERATE	HIVEP1	8/8	8308	2770	V/I	Gta/Ata	3
522	4	157839710	A	G	0	0	0.0370542	0.905	missense_variant	MODERATE	HIVEP1	7/8	7169	2390	I/T	aTt/aCt	-1
523	4	157839770	A	C	0	0.172259	0.364542	0.696133	missense_variant	MODERATE	HIVEP1	7/8	7109	2370	V/G	gTa/gGa	-3
524	4	157839846	A	G	0	0	0.650707	0.673333	missense_variant	MODERATE	HIVEP1	7/8	7033	2345	Y/H	Tac/Cac	2
525	4	157839864	T	C	0	0	0.745945	0.764706	missense_variant	MODERATE	HIVEP1	7/8	7015	2339	S/G	Agc/Ggc	0
526	4	157839923	A	G	0	0	0	0.621429	missense_variant	MODERATE	HIVEP1	7/8	6956	2319	V/A	gTa/gCa	0
527	6	130308346	A	G	0	0	0	1	missense_variant	MODERATE	UQCRQ	3/3	215	72	K/R	aAg/aGg	2
528	6	138214370	T	G	0	0	0.895941	0.569277	missense_variant	MODERATE	PCDHAC2	1/4	421	141	L/V	Ttg/Gtg	1
529	6	138433396	C	T	0	0.0331126	0.277837	0.576923	missense_variant	MODERATE	PCDHB1	1/1	941	314	T/I	aCa/aTa	-1
530	6	138434724	A	G	0	0.0331126	0.184514	0.490909	missense_variant	MODERATE	PCDHB1	1/1	2269	757	M/V	Atg/Gtg	1
531	6	138618520	A	G	0	0	0	0.857895	missense_variant	MODERATE	PCDHB15	2/2	83	28	E/G	gAa/gGa	-2
532	6	138620760	C	A	0	0	0	0.905	missense_variant	MODERATE	PCDHB15	1/1	2192	731	P/H	cCc/cAc	-2
533	7	7791687	T	C	0	0	0	0.752941	missense_variant	MODERATE	TJP1	22/29	3664	1222	F/L	Ttt/Ctt	0
534	7	7792402	T	G	0	-0.0252343	0.599997	0.70625	missense_variant	MODERATE	TJP1	23/29	4236	1412	H/Q	caT/caG	0
535	7	7801757	A	G	0	0	0	1	missense_variant	MODERATE	TJP1	26/29	5009	1670	H/R	cAc/cGc	0
536	7	7801786	A	G	0	0	0	0.758824	missense_variant	MODERATE	TJP1	26/29	5038	1680	S/G	Agt/Ggt	0
537	7	20257364	C	T	0.0367261	-0.0666491	0.893955	1	missense_variant	MODERATE	ELL3	7/11	754	252	G/R	Gga/Aga	-2
538	7	20316018	A	C	0	0	0	0.621429	missense_variant	MODERATE	WDR76	2/13	386	129	D/A	gAt/gCt	-2
539	7	64344695	C	T	0	-0.0252343	0.0278162	0.746597	missense_variant	MODERATE	AKAP13	7/38	2018	673	T/I	aCa/aTa	-1
540	7	64344785	A	G	0	-0.0252343	0.0278162	0.746597	missense_variant	MODERATE	AKAP13	7/38	2108	703	N/S	aAc/aGc	1
541	7	64344959	G	A	0	-0.0252343	0.0278162	0.746597	missense_variant	MODERATE	AKAP13	7/38	2282	761	R/Q	cGa/cAa	1
542	7	64345049	T	C	0	-0.0252343	0.0278162	0.746597	missense_variant	MODERATE	AKAP13	7/38	2372	791	L/P	cTg/cCg	-3
543	7	64345187	A	G	0	-0.0252343	0.0278162	0.746597	missense_variant	MODERATE	AKAP13	7/38	2510	837	H/R	cAt/cGt	0
544	7	64345226	C	G	0	-0.0252343	0.0278162	0.746597	missense_variant	MODERATE	AKAP13	7/38	2549	850	S/W	tCg/tGg	-3
545	7	64345285	A	G	0	-0.0252343	0.0278162	0.746597	missense_variant	MODERATE	AKAP13	7/38	2608	870	T/A	Act/Gct	0
546	7	64345481	T	C	0	0.0881057	-0.0433757	0.746597	missense_variant	MODERATE	AKAP13	7/38	2804	935	V/A	gTt/gCt	0
547	7	64345930	G	A	0	0	0	0.857895	missense_variant	MODERATE	AKAP13	7/38	3253	1085	V/I	Gtt/Att	3
548	7	137183115	C	T	0	0	0	0.905	missense_variant	MODERATE	ZC2HC1C	2/3	16	6	R/W	Cgg/Tgg	-3
549	7	137183874	A	G	0	0	0	0.952381	missense_variant	MODERATE	ZC2HC1C	2/3	775	259	R/G	Aga/Gga	-2
550	8	70747242	C	T	0	0.0309203	0.893955	0.952381	missense_variant	MODERATE	NCOA2	10/21	2552	851	S/N	aGc/aAc	1

## Sheet: Table S3 Summary of Top20 term
Table S3 Summary of Top 20 enriched GO terms and pathway enrichment in all four pairwise comparisons: M. nigra/M. nigrescens (NgNc), M. nigrescens/M. hecki (NcH), M. hecki/M. tonkeana (HT) and M. tonkeana/M. maurus (TM).
Species	Category	Term	Description	LogP	Log(q-value)	Count	Symbols
NgNc	GO Biological Processes	GO:0006397	mRNA processing	-7.59415	-3.48919	31	ADAR,IK,SFPQ,SUPT6H,USP4,QKI,RBM6,RBM5,PRMT5,DDX17,DDX42,PUF60,KHDC4,SRRM2,RBM23,CELF6,ESRP2,HNRNPLL,SREK1,ZNF326,ZC3H10,SLC39A5,NOP2,TARBP2,VCP,DICER1,NPM3,NOP58,DDX27,FTSJ3,DND1
NgNc	GO Biological Processes	GO:0007156	homophilic cell adhesion via plasma membrane adhesion molecules	-7.3554	-3.48919	22	CELSR3,PCDHB5,PCDH12,SDK2,PCDHGB5,PCDHB10,PCDHB7,PCDHB6,PCDHB4,PCDHB3,PCDHB2,PCDHAC2,DLG4,ITGAX,SIGLEC1,SCRIB,CHRNB2,KIF5A,SLC12A5,STAC3,CHD4,LAMB2
NgNc	GO Biological Processes	GO:0022411	cellular component disassembly	-6.87882	-3.23801	31	ATP2A2,MMP9,MMP10,SMARCD2,VCP,ARID1A,BECN1,ADAM15,RNF14,DICER1,LTN1,CHMP2A,STX17,ANKZF1,VPS16,GAA,UFC1,ATG9A,RETREG2,WDR41,PHF23,RB1,AKTIP,IMPDH2,RCOR1,NUP188,PARP6,NUP85,LRP1,PRKAG1,TUBA4A
NgNc	Reactome Gene Sets	R-HSA-194315	Signaling by Rho GTPases	-6.15884	-2.81551	20	DLG4,DOCK3,DVL2,DVL3,KIF5A,SHMT2,TUBA4A,VCP,H2BC9,H4C6,H3C7,ARHGEF2,CIT,WDR6,ESYT1,SCRIB,ARHGAP9,NUP85,ARHGEF25,ARHGAP30
NgNc	GO Biological Processes	GO:0070647	protein modification by small protein conjugation or removal	-5.60818	-2.42453	37	MEGF8,SHMT2,USP4,VCP,USP5,UBE2M,RNF14,RNF40,TRIM28,ARIH2,USP19,FBXL2,LTN1,FBXO3,USP21,UFC1,AKTIP,UBE2Z,CDCA3,UBE2F,KCTD11,DCST1,CD14,KIF5A,NFATC3,PPL,PSMC5,PSMD2,SIGLEC1,TUBA4A,BECN1,KIF15,PRSS16,OGA,CHMP2A,ANKZF1,ZFAND2B
NgNc	GO Biological Processes	GO:0048704	embryonic skeletal system morphogenesis	-5.59177	-2.42453	25	MEGF8,HOXB1,HOXB4,HOXB5,HOXB6,HOXB7,HYAL1,ZEB1,DVL2,GLI1,PAX6,SH2B3,TRIM28,SCRIB,PCDH12,NDUFA2,PTPRR,SUPT6H,SSBP3,ATG9A,MMP9,KDM6B,RB1,NSD2,HYAL3
NgNc	Reactome Gene Sets	R-HSA-9824446	Viral Infection Pathways	-5.27666	-2.1886	44	CD14,IMPDH2,PSMC5,PSMD2,RB1,TUBA4A,VCP,NELFA,H2BC9,H4C6,BECN1,H3C7,MED13,TRIM28,RCOR1,NUP188,CHMP2A,PARP6,VPS16,NUP85,ALMS1,NOP58,CBX8,ACADVL,EGF,ABCF2,KDELR3,KDM6B,GNB3,TARBP2,RBL2,SLC24A1,GH2,ITGAX,MMP9,ZEB1,UBE2M,SH2B3,ENO3,TPI1,ATXN2,SUPT6H,QKI,PRMT5
NgNc	KEGG Pathway	hsa05014	Amyotrophic lateral sclerosis	-5.11268	-2.11177	34	KIF5A,NDUFA2,PSMC5,PSMD2,ATXN2,TUBA4A,UQCRC1,VCP,BECN1,NUP188,WDR41,NUP85,DNAH2,DNAH10,ATP2A2,DLG4,DVL2,DVL3,AP2M1,RCOR1,LRP1,SLC39A5,SCRIB,GNB3,EGF,ABCF2,RB1,RBL2,NFATC3,UBE2M,KIF7,H2BC9,USP19,INO80
NgNc	KEGG Pathway	hsa03082	ATP-dependent chromatin remodeling	-4.95102	-2.00563	18	CHD4,SMARCD2,ARID1A,SRCAP,BAZ2A,INO80,DMAP1,EPC1,TRIM28,CBX8,NSD2,GLI1,H1-3,SUPT6H,TICRR,EIF4G1,ARHGEF2,USP19
NgNc	GO Biological Processes	GO:0051098	regulation of binding	-4.65378	-1.75761	10	ATP2A2,EGF,EIF4G1,LRP1,MMP9,PAX6,RB1,ADAM15,NSD1,AKTIP
NgNc	Reactome Gene Sets	R-HSA-3247509	Chromatin modifying enzymes	-4.53208	-1.68011	33	SMARCD2,KMT2D,H2BC9,H4C6,H3C7,PRMT5,KDM6B,RCOR1,DMAP1,NSD1,GP1BA,PSMC5,PSMD2,CBX8,H1-3,SUPT6H,ARID1A,UBN1,HOXB1,HOXB4,PAX6,LIPE,RB1,MED13,DVL2,DVL3,GNB3,SCRIB,TRIM28,BAZ2A,EGF,MMP9,USF1
NgNc	CORUM	CORUM:5614	Emerin complex 32	-4.4714	-1.64658	6	CHD4,RBL2,TRIM28,RCOR1,RB1,PRMT5
NgNc	GO Biological Processes	GO:0150012	positive regulation of neuron projection arborization	-4.41101	-1.64545	9	DLG4,DVL2,DVL3,GLI1,KIF7,CELSR3,HOXB1,PAX6,INHBE
NgNc	GO Biological Processes	GO:0006886	intracellular protein transport	-4.2163	-1.52368	24	ADAR,AP2M1,KIF5A,NFATC3,VCP,BECN1,ARHGEF2,COPB2,XPO7,NUP188,SCRIB,STX17,TMCO6,VPS16,NUP85,ZFAND2B,PRKAG1,DLG4,IK,PAX6,RB1,H4C6,CEP350,KDELR3
NgNc	Reactome Gene Sets	R-HSA-983231	Factors involved in megakaryocyte development and platelet production	-4.17445	-1.51236	23	DOCK3,KIF5A,TUBA4A,H3C7,SH2B3,KIF1C,RCOR1,KIF15,COPB2,KDELR3,EGF,GNB3,GP1BA,ITGAX,TTN,NAA38,DNAH2,DNAH10,KIF7,DVL2,PRKAG1,CHMP2A,STX17
NgNc	GO Biological Processes	GO:0070922	RISC complex assembly	-4.08581	-1.47487	7	ADAR,TARBP2,DICER1,AP2M1,DLG4,EIF4G1,MMP9
NgNc	GO Biological Processes	GO:0030002	intracellular monoatomic anion homeostasis	-4.08581	-1.47487	11	SLC12A2,SLC12A5,WNK4,DVL2,DVL3,EGF,PRKAG1,GNB3,KIF5A,ARHGEF2,SLC4A11
NgNc	CORUM	CORUM:808	BRM-associated complex	-4.08581	-1.47487	16	SMARCD2,ARID1A,PRMT5,GLI1,RB1,CHD4,IK,BECN1,IHO1,EGF,EIF4G1,RBL2,SCRIB,INO80,NABP1,TICRR
NgNc	WikiPathways	WP2005	miR targeted genes in muscle cell	-4.02885	-1.43075	15	ADAR,ATP2A2,ERBB3,LRP1,RB1,SLC12A2,ZEB1,ARID1A,HYAL3,LTN1,CHMP2A,ATG9A,HARS1,ABCF2,RCOR1
NgNc	GO Biological Processes	GO:0040029	epigenetic regulation of gene expression	-4.02589	-1.43075	17	RB1,KMT2D,ARID1A,H3C7,TRIM28,PRMT5,BAZ2A,USP21,ZNFX1,EPC1,GLYR1,MARS1,PAX6,SUPT6H,NPM3,INO80,TOPAZ1
NcH	Reactome Gene Sets	R-HSA-9824446	Viral Infection Pathways	-6.43518	-2.09185	20	AP1G1,ATP1B2,CD14,HSPA8,IMPDH2,EIF2AK2,RPL12,SOS1,STAT1,TAF6,TRAF6,VCP,AAAS,MTA2,ROCK2,GANAB,BRMS1,VPS16,H2AC12,H2BC12
NcH	WikiPathways	WP366	TGF beta signaling pathway	-6.10634	-2.06404	41	ATF2,TNC,PTK2,RBL2,SOS1,TGFB1I1,TP53,TRAF6,UCHL5,KPNB1,PIK3CA,EIF2AK2,STAT1,CD44,FGF11,MAP3K3,MST1,PRKAG1,MAP4K3,CD14,GLI1,ITGAM,STRN,ROCK2,HSPA8,PPP3R1,ITGAX,STRADA,CR1,CR2,PPP1CC,BRMS1,RIN1,SMARCC2,SHBG,NOLC1,AP1G1,SAMHD1,PPL,CNPY4,STAC3
NcH	GO Biological Processes	GO:0006886	intracellular protein transport	-5.77017	-1.90396	34	AP1G1,ATF2,HSPA8,KPNB1,PPP3R1,SNX1,TP53,UFD1,VCP,AP4M1,NUTF2,XPO7,EXOC6B,AP4E1,TMCO6,VPS16,STRADA,PRKAG1,AAAS,MDN1,CD14,FGF11,SOS1,TRAF6,MAP3K12,MAP4K3,MAP3K3,HEATR1,IK,ROM1,TMEM30A,TCTN1,SLF1,APLF
NcH	GO Biological Processes	GO:1903047	mitotic cell cycle process	-4.9171	-1.44868	21	ATF2,IK,KPNB1,PPP1CC,TP53,VCP,AAAS,CDC45,ROCK2,ESPL1,KATNB1,EXOC6B,TIPIN,NABP1,EML3,NOLC1,RBL2,TAF6,GLI1,SMARCC2,SLF1
NcH	GO Biological Processes	GO:0006418	tRNA aminoacylation for protein translation	-4.84755	-1.44868	16	HARS1,MARS1,HARS2,LARS1,DALRD3,APEH,EIF2AK2,RPL12,EFL1,GFM2,MRPL10,WDR6,THUMPD2,GLS,SHMT2,TYR
NcH	GO Biological Processes	GO:0009416	response to light stimulus	-4.44615	-1.30542	26	HMGCR,HYAL1,PPP1CC,ROM1,TP53,TYR,HYAL3,MAP4K3,SLC24A1,TIPIN,LRIT3,CD44,NABP1,KDM5B,CD14,CYP1B1,STAT1,B4GALT3,B4GAT1,GALK1,NT5C2,SAMHD1,AAAS,PIK3CA,GANAB,PGGHG
NcH	GO Biological Processes	GO:0016071	mRNA metabolic process	-4.43172	-1.30542	17	ATF2,HSPA8,IK,TAF6,TP53,RBM6,RBM5,CNOT1,SNRNP200,SRRM2,EDC4,MYG1,HNRNPLL,DIS3L,ZMAT2,AGO4,AAAS
NcH	Reactome Gene Sets	R-HSA-9012999	RHO GTPase cycle	-4.4183	-1.30542	14	PCDH7,PIK3CA,SHMT2,SOS1,VCP,ARHGEF5,AAAS,ROCK2,WDR6,ESYT1,FAM169A,ARHGAP9,PTK2,H2BC12
NcH	KEGG Pathway	hsa05134	Legionellosis	-4.18024	-1.15068	22	CD14,CR1,HSPA8,ITGAM,VCP,CR2,ITGAX,PPP3R1,STAT1,TRAF6,APEH,CD44,IMPDH2,ARHGAP9,HVCN1,EVPL,EIF2AK2,SHMT2,TP53,TBKBP1,SAMHD1,H2BC12
NcH	Reactome Gene Sets	R-HSA-432720	Lysosome Vesicle Biogenesis	-4.12617	-1.12526	7	AP1G1,HSPA8,AP4M1,AP4E1,HYAL1,HYAL3,ITGAM
NcH	GO Biological Processes	GO:0040029	epigenetic regulation of gene expression	-3.98133	-1.0248	30	ATF2,PIK3CA,TP53,KMT2D,MTA2,BAZ2A,USP21,GLYR1,H2AC12,SPTY2D1,CYP1B1,ACE,HSPA8,TNC,PRKAG1,EIF2AK2,STAT1,TYR,LARS1,TAF6,RBL2,H2BC12,SOS1,MAP3K3,TRAF6,ATP1B2,GLI1,UQCRQ,PPP3R1,ESPL1
NcH	GO Biological Processes	GO:0070848	response to growth factor	-3.97019	-1.0248	16	CD44,ATF2,BPTF,GDF9,TNC,HYAL1,MARS1,MCM7,PIK3CA,PTK2,SOS1,TP53,ROCK2,KDM5B,CYP1B1,GLS
NcH	GO Biological Processes	GO:0009144	purine nucleoside triphosphate metabolic process	-3.86801	-0.970293	14	ATP5MC3,GALK1,HSPA8,IMPDH2,NDUFA2,VCP,SAMHD1,EFL1,NT5C2,CNOT1,EDC4,DIS3L,AGO4,HMGCR
NcH	GO Biological Processes	GO:0032984	protein-containing complex disassembly	-3.8365	-0.970293	14	APEH,HSPA8,SMARCC2,VCP,KATNB1,VPS16,GFM2,LGALS8,TP53,TRAF6,AP4M1,UFC1,ITGAM,AP1G1
NcH	WikiPathways	WP1403	AMP activated protein kinase signaling	-3.80669	-0.954723	6	HMGCR,PIK3CA,PRKAG1,TP53,STRADA,KPNB1
NcH	GO Biological Processes	GO:0006417	regulation of translation	-3.73874	-0.9413	12	CYP1B1,EIF2AK2,SHMT2,TARBP2,IFRD2,EIF4EBP3,NOLC1,CNOT1,TACO1,TNRC6C,SLC35A4,AGO4
NcH	GO Biological Processes	GO:0009615	response to virus	-3.64902	-0.929196	26	ATF2,HYAL1,ITGAX,LGALS8,EIF2AK2,STAT1,TRAF6,HYAL3,TBKBP1,SAMHD1,ARMC5,CD44,HSPA8,ITGAM,MAP3K3,PIK3CA,SOS1,TARBP2,AAAS,TP53,PPP3R1,CR2,PPP1CC,PTK2,ACE,RPL12
NcH	Reactome Gene Sets	R-HSA-202733	Cell surface interactions at the vascular wall	-3.5851	-0.929196	12	ATP1B2,CD44,ITGAM,ITGAX,PIK3CA,SOS1,MST1,PPP1CC,PTK2,ROCK2,TP53,TNC
NcH	Reactome Gene Sets	R-HSA-3247509	Chromatin modifying enzymes	-3.58207	-0.929196	8	ATF2,KMT2D,MTA2,KDM5B,BRMS1,SETD6,H2AC12,H2BC12
NcH	KEGG Pathway	hsa03082	ATP-dependent chromatin remodeling	-3.56496	-0.929196	11	BPTF,SMARCC2,MTA2,BAZ2A,UCHL5,H2AC12,TAF6,CHD1,CDC45,UBN1,SPTY2D1
HT	WikiPathways	WP2004	miR targeted genes in lymphocytes	-6.2399	-2.04011	17	ADAR,HARS1,MTX1,HNRNPM,PAFAH1B2,POLD2,POLR2C,PPIB,RAB5C,SLC12A4,ARID1A,FXR2,MPDU1,RRP8,ERBB2,ERBB3,CBL
HT	GO Biological Processes	GO:0035025	positive regulation of Rho protein signal transduction	-6.08241	-2.04011	15	ERBB2,ADGRG1,GPR55,NET1,AKAP13,ARHGEF2,MCAM,CIT,ARAP2,CBL,PLEKHG4,SPATA13,MTX1,FAM169A,PHIP
HT	GO Biological Processes	GO:1903047	mitotic cell cycle process	-5.1815	-1.60514	17	CCNF,DNA2,IK,ILK,MUC1,PPP1CC,DGKZ,CDC23,MTMR3,KIF20A,PLK2,CIT,RFWD3,CNTROB,NOLC1,ARHGEF2,STOX1
HT	GO Biological Processes	GO:0014044	Schwann cell development	-5.1762	-1.60514	18	ERBB2,ERBB3,ILK,LAMB2,DICER1,GBA1,GRN,STAT3,ADGRG1,MST1,CBL,EP300,HNRNPM,POLR2C,STAT5A,THBS3,CHRNB2,PPP1CC
HT	WikiPathways	WP2037	Prolactin signaling	-5.12218	-1.60514	32	CBL,ERBB2,PPIB,STAT1,STAT3,STAT5A,EP300,CD247,HTRA2,ITGA2B,LAMB2,MST1,LPAR5,POU2F1,AIF1,ILK,SLC10A1,GBA1,CXCR1,IRF5,ARHGEF2,GDF9,NET1,MACF1,TRIM46,BLTP1,CHRM4,CHRNB2,LARS1,PHIP,CD14,E2F4
HT	GO Biological Processes	GO:0010564	regulation of cell cycle process	-5.0221	-1.60514	18	AIF1,CCNF,DNA2,IK,MUC1,ARID1A,DGKZ,CDC23,KIF20A,PLK2,USP19,CIT,RRP8,PHIP,RFWD3,STOX1,IHO1,HTRA2
HT	GO Biological Processes	GO:0000902	cell morphogenesis	-4.936	-1.60514	16	CHRNB2,EP300,ERBB2,ILK,LAMB2,NTN3,SNX1,ARHGEF2,DICER1,PLEKHG4,SIDT2,CDH23,TRIM46,TET1,MYPN,UNC5B
HT	GO Biological Processes	GO:0007156	homophilic cell adhesion via plasma membrane adhesion molecules	-4.91519	-1.60514	11	DCHS1,PCDH17,PCDHB10,PCDHB8,PCDHB7,CDH23,PCDH20,MYPN,ILK,ITGA2B,ITGAX
HT	GO Biological Processes	GO:0033365	protein localization to organelle	-4.32101	-1.24353	22	ADAR,AUP1,CBL,TPP1,ERBB2,IK,MIPEP,MTX1,OXA1L,STAT3,BAG6,TNPO3,IFFO1,TMCO6,VPS35,CCDC47,DND1,RAB5C,SNX1,ARHGEF2,XPO4,STRADA
HT	GO Biological Processes	GO:1905165	regulation of lysosomal protein catabolic process	-4.28315	-1.24353	15	GBA1,MARCHF2,VPS35,PAFAH1B2,PHKG2,TGFB1I1,BAG6,FXR2,PLK2,OSBPL7,DND1,USP19,UCHL5,TPP1,GRN
HT	GO Biological Processes	GO:2000328	regulation of T-helper 17 cell lineage commitment	-3.97362	-1.06444	19	EP300,STAT5A,LOXL3,ERBB2,TCTA,GPR55,TOB2,CHD4,DICER1,TRIM46,STAT1,STAT3,ARID1A,ITGAX,SLC7A7,TGFB1I1,CHADL,GBA1,ARMC5
HT	GO Biological Processes	GO:0045862	positive regulation of proteolysis	-3.95114	-1.06444	17	GBA1,GRN,STAT3,TGFB1I1,BAG6,CASP8AP2,NLRP1,HTRA2,OSBPL7,USP19,UCHL5,NET1,LARS1,ERBB2,STRADA,STOX1,LAMB2
HT	GO Biological Processes	GO:0030163	protein catabolic process	-3.82368	-1.00935	19	AUP1,CBL,CCNF,TPP1,GBA1,OXA1L,BAG6,CDC23,RNF40,USP19,HTRA2,UCHL5,CCAR1,CCDC47,RNF123,USP4,MARCHF2,RFWD3,UBE2F
HT	Reactome Gene Sets	R-HSA-72163	mRNA Splicing - Major Pathway	-3.75577	-0.992225	18	IK,HNRNPM,POLR2C,SRSF5,SRRM2,CCAR1,ZMAT2,USP4,KHDC4,ADAR,STAT3,RPRD2,LSM14B,NOP2,DICER1,NOLC1,NSA2,RRP8
HT	GO Biological Processes	GO:0040017	positive regulation of locomotion	-3.60059	-0.926795	14	AIF1,GRN,ITGA2B,ITGAX,MCAM,STAT3,STAT5A,ARHGEF2,PLK2,ZNF609,VPS35,CCAR1,MIEN1,ADGRG1
HT	GO Biological Processes	GO:0002683	negative regulation of immune system process	-3.57993	-0.926795	16	ADAR,ERBB2,GRN,STAT5A,TCTA,DGKZ,GPR55,TOB2,PLK2,UBASH3A,DHX58,LOXL3,GBA1,STAT3,VPS35,AIF1
HT	WikiPathways	WP306	Focal adhesion	-3.54802	-0.920697	14	ERBB2,ILK,ITGA2B,LAMB2,PPP1CC,THBS3,MYL7,CHRM4,ITGAX,LPAR5,SPATA13,MST1,PRKAR2B,MYPN
HT	GO Biological Processes	GO:0032495	response to muramyl dipeptide	-3.51989	-0.900838	3	IRF5,ARHGEF2,NLRP1
HT	GO Biological Processes	GO:0072331	signal transduction by p53 class mediator	-3.48146	-0.89433	9	EP300,MUC1,BAG6,PLK2,RRP8,ERBB3,CASP8AP2,NLRP1,HTRA2
HT	GO Biological Processes	GO:0051607	defense response to virus	-3.31946	-0.801661	11	ADAR,IRF5,ITGAX,STAT1,NLRP1,MARCHF2,DHX58,ARMC5,AUP1,CD14,EP300
TM	GO Biological Processes	GO:0098609	cell-cell adhesion	-7.36564	-3.02231	29	CSTA,PDIA3,ITGAL,ITGAM,ITGAX,MIP,PTPRC,SPN,TJP1,CD164,PCDHB1,PCDHB15,PCDHB13,PCDHB10,PCDHB3,PCDHB2,PCDHAC2,IGSF11,CHRM4,CHRNE,EFNB3,KPNA1,SLC6A3,KCNMB4,MINK1,PAK2,ILDR1,IGF1R,LAMB2
TM	GO Biological Processes	GO:0034976	response to endoplasmic reticulum stress	-5.29911	-1.48669	11	AUP1,DDIT3,EIF4G1,PDIA3,TMBIM6,USP19,FAF2,AFF4,QRICH1,BBS10,UBR5
TM	GO Biological Processes	GO:0010564	regulation of cell cycle process	-5.22796	-1.48669	19	EIF4G1,GLI1,IGF1R,IK,ARID1A,DGKZ,CDC23,TIMELESS,KIF20A,USP19,CIT,INO80,AMBRA1,TEX14,WDR76,PARP9,CENATAC,IHO1,MIR26B
TM	GO Biological Processes	GO:0006418	tRNA aminoacylation for protein translation	-5.09017	-1.44581	9	HARS1,MARS1,QARS1,HARS2,DALRD3,WDR6,DICER1,CAD,GSS
TM	GO Biological Processes	GO:0051054	positive regulation of DNA metabolic process	-4.44938	-1.06029	22	GLI1,IGF1R,PTPRC,ARID1A,TIMELESS,CCT7,BRD8,UCHL5,INO80,WRAP53,EIF4G1,QARS1,TMBIM6,USP19,WDR76,ELL3,KPNA1,EHMT2,IK,CDC23,TEX14,SRCAP
TM	GO Biological Processes	GO:0050731	positive regulation of peptidyl-tyrosine phosphorylation	-3.85631	-0.63353	15	CD80,HCLS1,PAK2,PTPRC,ADNP,PARP9,CUX1,ARID1A,DICER1,MACF1,AMBRA1,ELL3,EIF4G1,FABP3,MIR26B
TM	GO Biological Processes	GO:0045454	cell redox homeostasis	-3.73726	-0.63353	4	DDIT3,SLC11A1,GLRX2,HVCN1
TM	GO Biological Processes	GO:0033627	cell adhesion mediated by integrin	-3.73726	-0.63353	11	ITGAL,ITGAM,ITGAX,EMILIN1,HCLS1,LOXL3,IGF1R,PAK2,PTPRC,PTPRA,SPN
TM	GO Biological Processes	GO:0051276	chromosome organization	-3.7064	-0.63353	29	CHD1,CHD2,KPNB1,CDC23,EHMT2,UCHL5,INO80,WRAP53,TEX14,HFM1,DQX1,IHO1,RPL24,IK,ARID1A,DGKZ,KIF20A,CIT,EXOC6B,NEK9,EPB41L2,TIMELESS,ALKBH4,PARP9,CENATAC,CBL,TANC2,FHOD1,TRAPPC4
TM	Reactome Gene Sets	R-HSA-8980692	RHOA GTPase cycle	-3.69811	-0.63353	10	MCAM,CIT,AKAP13,FAF2,ARHGAP31,ARHGAP9,PAK2,CCT7,WDR6,NCOA2
TM	GO Biological Processes	GO:0098660	inorganic ion transmembrane transport	-3.5479	-0.55558	21	ATP2B2,CASR,SLC31A1,DDIT3,SLC37A4,PTPRC,SLC5A2,SLC6A3,SLC9A5,SLC11A1,SLC15A2,TMBIM6,SLC30A3,KCNMB4,HVCN1,CHRNE,CYB561,IGF1R,ADNP,GLRX2,GSS
TM	GO Biological Processes	GO:0008589	regulation of smoothened signaling pathway	-3.50612	-0.55558	15	GLI1,IFT172,UBR5,UCHL5,TCTN1,NOTO,IGF1R,ITGAM,QARS1,SLC6A3,NME5,UQCRQ,ANKRD11,MINK1,SPOP
TM	GO Biological Processes	GO:0150105	protein localization to cell-cell junction	-3.50097	-0.55558	13	PAK2,TJP1,ILDR1,KPNA1,PSMD2,GTF2E1,POLR2J,IGF1R,IMPDH2,RPL24,ST3GAL4,PARP9,AGO1
TM	GO Biological Processes	GO:0022409	positive regulation of cell-cell adhesion	-3.30262	-0.421689	16	CD80,EFNB3,PTPRC,ST3GAL4,SPN,TJP1,ARID1A,EMILIN1,AMBRA1,ITGAL,ITGAM,IGSF11,MINK1,LOXL3,LAMB2,TMBIM6
TM	GO Biological Processes	GO:0060271	cilium assembly	-3.23874	-0.372535	13	DNAH8,RO60,NME5,IQCB1,IFT172,TCTN1,BBS10,CFAP91,NOTO,NEK9,PRKAB1,NCOA2,ACSS2
TM	Reactome Gene Sets	R-HSA-5663202	Diseases of signal transduction by growth factor receptors and second messengers	-3.15034	-0.354333	13	CBL,CD80,CUX1,GOLGB1,PHB1,POLR2J,PSMD2,GCC2,AGO1,PTPRC,EFNB3,ST3GAL4,PARP9
TM	GO Biological Processes	GO:0036119	response to platelet-derived growth factor	-3.10683	-0.354333	5	CBL,DDIT3,MARS1,CAD,VIL1
TM	Reactome Gene Sets	R-HSA-6798695	Neutrophil degranulation	-3.1051	-0.354333	17	IMPDH2,ITGAL,ITGAM,ITGAX,PSMD2,PTPRC,SLC11A1,FAF2,ARHGAP9,HVCN1,CBL,CD80,PDIA3,KPNA1,PHB1,SPN,DGKZ
TM	Reactome Gene Sets	R-HSA-9013420	RHOU GTPase cycle	-3.01449	-0.314609	3	PAK2,WDR6,ARHGAP31
TM	GO Biological Processes	GO:0042594	response to starvation	-2.98322	-0.30254	18	CAD,CBL,DDIT3,IGF1R,PAK2,EHMT2,AMBRA1,CASR,EIF4G1,PRKAB1,SLC6A3,PTPRC,ITGAM,NCOA2,GDF9,HIVEP1,MARS1,VIL1

## Sheet: Table S4 Genetive diversity TYP
Table S4 Genetic diversity and divergence of TYP exon 1 between Sulawesi macaques.
Species 1	Species 2	Hs	Ks	Kxy	Gst	DeltaSt	GammaSt	Nst	Fst	Dxy	Da
Ng	M	0.27607	0.27303	4.11667	0.56269	0.00223	0.87607	0.939	0.93885	0.00504	0.00473
Ng	T	0.26875	0.40952	4.22917	0.57817	0.00232	0.83231	0.91054	0.91034	0.00518	0.00471
Ng	H	0.4294	0.95858	4.84524	0.4088	0.00244	0.69143	0.81419	0.81383	0.00593	0.00483
Nc	M	0.51395	1.00195	3.575	0.22917	0.00154	0.57269	0.69682	0.69648	0.00438	0.00305
Nc	T	0.54167	1.2125	3.6875	0.22024	0.00156	0.52874	0.6716	0.67119	0.00451	0.00303
Nc	H	0.6986	1.74188	4.30357	0.12374	0.00164	0.45102	0.59745	0.59677	0.00527	0.00314
Nc	Ng	0.50208	1.11905	1.15625	0.11789	0.00013	0.09345	0.13488	0.13514	0.00142	0.00019
H	T	0.48321	1.07966	1.17857	0.03174	9e-05	0.06527	0.05433	0.05435	0.00144	8e-05
H	M	0.46145	0.87235	1.04286	0.0506	7e-05	0.06801	0.05317	0.05346	0.00128	7e-05
T	M	0.33895	0.4501	0.4875	-0.00221	3e-05	0.05515	0.0478	0.04768	0.0006	3e-05

## Sheet: Table S5 Fixed SNPs in 11 genes
Table S5 Fixed SNPs in the eleven common differentiated genes in all four pairwise comparisons:M. nigra/M. nigrescens (NgNc), M. nigrescens/M. hecki (NcH), M. hecki/M. tonkeana (HT) and M. tonkeana/M. maurus (TM).
SNP	CHR	POS	REF	ALT	NgNc	NcH	HT	TM	Consequence	IMPACT	SYMBOL	EXON	CDS_position	Protein_position	Amino_acids	Codons	BLOSUM62
1	2	100888424	C	T	1	0	0	0	synonymous_variant	LOW	TGM4	4/14	2/14	5/16	L	ctC/ctT	-
2	2	100907624	G	A	0.929278	1	0	0	synonymous_variant	LOW	TGM4	11/14	12/16	4/26	A	gcG/gcA	-
3	2	100891123	T	C	0	1	1	0	missense_variant	MODERATE	TGM4	5/14	6/9	6/24	Y/H	Tac/Cac	2
4	2	100891099	G	A	0	0	0	1	missense_variant	MODERATE	TGM4	5/14	5/16	6/16	V/M	Gtg/Atg	1
5	6	130324531	C	T	1	0	0	0	synonymous_variant	LOW	AFF4	20/21	9/11	11/24	K	aaG/aaA	-
6	6	130376116	G	A	0	1	1	1	synonymous_variant	LOW	AFF4	4/21	8/14	11/14	I	atC/atT	-
7	6	130378420	C	T	0	1	1	1	synonymous_variant	LOW	AFF4	3/21	8/10	7/14	R	agG/agA	-
8	14	8212759	G	A	1	1	1	1	3_prime_UTR_variant	MODIFIER	B4GAT1	2/2	-	-	-	-	-
9	14	8212578	T	C	1	1	1	1	synonymous_variant	LOW	B4GAT1	2/2	2/22	1/17	H	caT/caC	-
10	14	7276752	G	T	1	0	0	0	synonymous_variant	LOW	KDM2A	17/21	12/9	4/24	P	ccC/ccA	-
11	14	7276992	C	T	1	1	0	0	synonymous_variant	LOW	KDM2A	17/21	4/13	2/3	L	ctG/ctA	-
12	14	7274559	A	G	0	1	1	0	synonymous_variant	LOW	KDM2A	18/21	12/14	8/26	L	Ttg/Ctg	-
13	14	7274677	G	T	0	0	0	1	synonymous_variant	LOW	KDM2A	18/21	8/18	7/17	L	ctC/ctA	-
14	14	7423103	C	T	0	0	0	1	5_prime_UTR_variant	MODIFIER	KDM2A	2/21	-	-	-	-	-
15	16	55475899	C	T	1	1	0	0	synonymous_variant	LOW	UBTF	7/21	8/31	7/21	Q	caG/caA	-
16	16	55473490	G	A	1	0	0	0	synonymous_variant	LOW	UBTF	14/21	11/16	4/16	G	ggC/ggT	-
17	16	55472571	C	T	0	0	1	1	synonymous_variant	LOW	UBTF	17/21	10/26	8/9	E	gaG/gaA	-
18	20	76977875	G	A	1	0	0	0.2	synonymous_variant	LOW	TUBB3	4/4	1/20	1/6	T	acG/acA	-
19	20	76978168	G	A	1	1	0	0	3_prime_UTR_variant	MODIFIER	TUBB3	4/4	-	-	-	-	-
20	20	76978154	C	T	1	1	0	0	3_prime_UTR_variant	MODIFIER	TUBB3	4/4	-	-	-	-	-
21	20	76977905	C	G,A,T	1	1	0.795066	0.379866	synonymous_variant	LOW	TUBB3	4/4	2/19	1/16	S	tcC/tcG	-
22	20	76975817	C	A	0	1	0.845084	-0.0326531	synonymous_variant	LOW	TUBB3	3/4	7/7	3/3	A	gcC/gcA	-
23	20	76962346	A	G	1	0	0	0	missense_variant	MODERATE	MC1R	1/1	6/29	10/30	E/G	gAg/gGg	-2
24	20	76962248	C	T	1	0	0	0	synonymous_variant	LOW	MC1R	1/1	3/23	9/27	P	ccC/ccT	-
25	20	76961603	C	T	1	0	0	0	synonymous_variant	LOW	MC1R	1/1	6/16	2/25	N	aaC/aaT	-
26	20	76962235	G	A	0	1	1	0	missense_variant	MODERATE	MC1R	1/1	3/10	9/23	C/Y	tGc/tAc	-2
27	20	76962312	A	G	0	1	1	0	missense_variant	MODERATE	MC1R	1/1	5/26	10/19	I/V	Att/Gtt	3
28	20	76961893	A	C	0	0	0	1	missense_variant	MODERATE	MC1R	1/1	4/2	6/1	H/P	cAc/cCc	-2
29	20	58734841	C	T	1	0	0	0	synonymous_variant	LOW	ZFHX3	8/10	8/15	11/15	N	aaC/aaT	-
30	20	58572214	G	T,C	1	0.0309203	0.0788712	0	synonymous_variant	LOW	ZFHX3	1/10	4/1	1/30	G	ggG/ggT	-
31	20	58735534	C	T	1	0	0	1	synonymous_variant	LOW	ZFHX3	8/10	7/8	7/3	N	aaC/aaT	-
32	20	58731547	C	T	0	1	1	0	synonymous_variant	LOW	ZFHX3	8/10	8/8	11/12	P	ccC/ccT	-
33	20	58732483	C	T	0	1	1	0	synonymous_variant	LOW	ZFHX3	8/10	3/1	9/20	T	acC/acT	-
34	20	58734259	G	A	0	0	0	1	synonymous_variant	LOW	ZFHX3	8/10	1/10	5/5	V	gtG/gtA	-
35	20	58717333	C	T	0	0	0	1	synonymous_variant	LOW	ZFHX3	6/10	3/14	5/26	A	gcC/gcT	-
36	20	58733596	AGAGCAGCCC	A	0	0	0	1	inframe_deletion	MODERATE	ZFHX3	8/10	7384-7392	2462-2464	EQP/-	GAGCAGCCC/-	-
37	X	39905941	G	C	1	1	0	0	synonymous_variant	LOW	BCOR	4/16	10/9	12/3	P	ccC/ccG	-
38	X	39906212	C	G	1	0	1	0	missense_variant	MODERATE	BCOR	4/16	1/11	9/4	S/T	aGc/aCc	1
39	X	39907699	T	C	0	1	1	0	synonymous_variant	LOW	BCOR	4/16	12/16	4/26	E	gaA/gaG	-
40	X	39905569	T	C	0	0	0	1	synonymous_variant	LOW	BCOR	4/16	10/16	4/6	A	gcA/gcG	-
41	X	48825229	C	T	1	0	0	0	synonymous_variant	LOW	HDAC6	28/29	1/7	5/4	D	gaC/gaT	-
42	X	48806309	C	A	0	1	1	0	synonymous_variant	LOW	HDAC6	5/29	5/9	6/13	G	ggC/ggA	-
43	X	48824065	G	A	0	1	0	1	synonymous_variant	LOW	HDAC6	25/29	8/27	7/20	E	gaG/gaA	-
44	X	17471718	A	C	1	0	0	0	downstream_gene_variant	MODIFIER	NHS	-	-	-	-	-	-
45	X	17465628	G	A	1	0	0	0	missense_variant	MODERATE	NHS	6/8	12/7	4/24	A/T	Gca/Aca	0
46	X	17466976	T	C	0	1	1	0	missense_variant	MODERATE	NHS	6/8	8/16	7/17	V/A	gTt/gCt	0
47	X	17464691	G	A	0	1	1	-1.43115e-17	synonymous_variant	LOW	NHS	6/8	5/14	6/15	P	ccG/ccA	-
48	X	17465030	G	A	0	0	0	1	synonymous_variant	LOW	NHS	6/8	4/18	10/6	S	tcG/tcA	-
49	X	107215623	A	G	1	1	0	0	synonymous_variant	LOW	RTL9	1/2	7/31	11/10	R	agA/agG	-
50	X	107213078	C	A	1	0	0	0	missense_variant	MODERATE	RTL9	1/2	8/12	7/15	A/D	gCc/gAc	-2
51	X	107214448	T	G	1	0	0	0	missense_variant	MODERATE	RTL9	1/2	5/13	10/15	S/A	Tcc/Gcc	1
52	X	107215532	C	T	0	1	1	0	missense_variant	MODERATE	RTL9	1/2	5/1	10/11	T/I	aCa/aTa	-1
53	X	107215716	A	C	0	0	0	1	synonymous_variant	LOW	RTL9	1/2	11/1	12/11	S	tcA/tcC	-
54	X	107215717	G	T	0	0	0	1	missense_variant	MODERATE	RTL9	1/2	11/2	12/12	G/C	Ggc/Tgc	-3
